# Supplementary material for: 6-Chloro-N-(2-meth­oxy­phen­yl)pyridazin-3-amine
Source: Acta Crystallogr Sect E Struct Rep Online. 2012 Jan 18;68(Pt 2):o438–9. doi: 10.1107/S1600536812001535 (PMC3275194; doi:10.1107/S1600536812001535)
Supplement: Supplementary file 1 [file e-68-0o438-sup1.cif]

##############################################################################
#                                                                            #
# This CIF contains the data in a paper accepted for publication in          #
# Acta Crystallographica Section E. It conforms to the requirements of       #
# Notes for Authors for Acta Crystallographica Section E, and has been       #
# peer reviewed under the auspices of the IUCr Commission on Journals.       #
#                                                                            #
# Full details of the Crystallographic Information File format               #
# are given in the paper "The Crystallographic Information File (CIF):       #
# a New Standard Archive File for Crystallography" by S. R. Hall, F. H.      #
# Allen and I. D. Brown [Acta Cryst. (1991), A47, 655-685].                  #
#                                                                            #
# The current version of the core CIF dictionary is obtainable from          #
# ftp://ftp.iucr.org/pub/cif_core.dic.                                       #
#                                                                            #
# Software is freely available for graphical display of the structure(s)     #
# in this CIF. For information consult the CIF software page                 #
# http://www.iucr.org/resources/cif/software.                                #
#                                                                            #
# This file may be used for bona fide research purposes within the           #
# scientific community so long as proper attribution is given to the journal # 
# article from which it was obtained.                                        #
#                                                                            #
##############################################################################
data_global
_audit_creation_method     ?
_journal_date_recd_electronic     2012-01-07
_journal_date_accepted     2012-01-13
_journal_name_full     'Acta Crystallographica, Section E'
_journal_year     2012
_journal_volume     68
_journal_issue      2
_journal_page_first     o438
_journal_page_last     o439
_journal_paper_category     QO
_journal_paper_doi     10.1107/S1600536812001535
_journal_coeditor_code     RK2330
_publ_contact_author
;
Muhammad Nawaz Tahir
University of Sargodha
Department of Physics
Sargodha
Pakistan
;
_publ_contact_author_email     'dmntahir_uos@yahoo.com'
_publ_contact_author_fax     '0092 48 32 22 121'
_publ_contact_author_phone     '0092 48 92 30 914'
_publ_section_title
;
6-Chloro-<i>N</i>-(2-methoxyphenyl)pyridazin-3-amine
;
loop_
    _publ_author_name
    _publ_author_address
    'Ather, Abdul Qayyum'
;
Department of Chemistry
Islamia University
Bahawalpur
Pakistan
and
Applied Chemistry Research Center
PCSIR Laboratories complex
Lahore 54600
Pakistan
;
    'Tahir, M. Nawaz'
;
University of Sargodha
Department of Physics
Sargodha
Pakistan
;
    'Khan, Muhammad Naeem'
;
Applied Chemistry Research Center
PCSIR Laboratories complex
Lahore 54600
Pakistan
;
    'Misbahul Ain Khan'
;
Department of Chemistry
Islamia University
Bahawalpur
Pakistan
;
    'Athar, Muhammad Makshoof'
;
Institute of Chemistry
University of the Punjab
Lahore
Pakistan
;
data_I
_audit_creation_method     'SHELXL97'
_chemical_name_systematic
;
6-Chloro-<i>N</i>-(2-methoxyphenyl)pyridazin-3-amine
;
_chemical_name_common     ?
_chemical_formula_moiety     'C11 H10 Cl N3 O'
_chemical_formula_sum     'C11 H10 Cl N3 O'
_chemical_formula_iupac     'C11 H10 Cl N3 O'
_chemical_formula_weight     235.67
_symmetry_cell_setting     monoclinic
_symmetry_space_group_name_H-M     'P 2/c'
_symmetry_space_group_name_Hall     '-P 2yc'
loop_
    _symmetry_equiv_pos_site_id
    _symmetry_equiv_pos_as_xyz
    1 x,y,z
    2 -x,y,1/2-z
    3 -x,-y,-z
    4 x,-y,1/2+z
_cell_length_a     14.6018(5)
_cell_length_b     10.8574(3)
_cell_length_c     17.4630(6)
_cell_angle_alpha     90.0
_cell_angle_beta     126.438(2)
_cell_angle_gamma     90.0
_cell_volume     2227.29(14)
_cell_formula_units_Z     8
_cell_measurement_reflns_used     773
_cell_measurement_theta_min     2.43
_cell_measurement_theta_max     25.25
_cell_measurement_temperature     295(2)
_exptl_crystal_description     'needle'
_exptl_crystal_colour     'colourless'
_exptl_crystal_size_max     0.32
_exptl_crystal_size_mid     0.16
_exptl_crystal_size_min     0.14
_exptl_crystal_density_diffrn     1.406
_exptl_crystal_density_meas     ?
_exptl_crystal_density_method     'not measured'
_exptl_crystal_F_000     976
_exptl_absorpt_coefficient_mu     0.324
_exptl_absorpt_correction_type     multi-scan
_exptl_absorpt_process_details     '(<i>SADABS</i>; Bruker, 2005)'
_exptl_absorpt_correction_T_min     0.938
_exptl_absorpt_correction_T_max     0.957
_exptl_special_details     ' '
_diffrn_ambient_temperature     295(2)
_diffrn_radiation_type     'MoK\a'
_diffrn_radiation_wavelength     0.71073
_diffrn_radiation_source     'fine-focus sealed tube'
_diffrn_radiation_monochromator     'graphite'
_diffrn_measurement_device_type     'Bruker Kappa APEXII CCD'
_diffrn_measurement_method     '\w scans'
_diffrn_detector_area_resol_mean     8.0
_diffrn_reflns_number     17904
_diffrn_reflns_av_R_equivalents     0.0271
_diffrn_reflns_av_sigmaI/netI     0.0276
_diffrn_reflns_theta_min     1.88
_diffrn_reflns_theta_max     26.00
_diffrn_reflns_theta_full     26.00
_diffrn_measured_fraction_theta_max     0.999
_diffrn_measured_fraction_theta_full     0.999
_diffrn_reflns_limit_h_min     -17
_diffrn_reflns_limit_h_max     18
_diffrn_reflns_limit_k_min     -13
_diffrn_reflns_limit_k_max     12
_diffrn_reflns_limit_l_min     -21
_diffrn_reflns_limit_l_max     21
_diffrn_standards_number     0
_diffrn_standards_interval_count     ?
_diffrn_standards_interval_time     ?
_diffrn_standards_decay_%     ?
_refine_special_details
;
 Refinement of <i>F</i>^2^ against ALL reflections. The weighted
 <i>R</i>-factor <i>wR</i> and goodness of fit <i>S</i> are based on
 <i>F</i>^2^, conventional <i>R</i>-factors <i>R</i> are based on <i>F</i>,
 with <i>F</i> set to zero for negative <i>F</i>^2^. The threshold expression
 of <i>F</i>^2^ > \s(<i>F</i>^2^) is used only for calculating
 <i>R</i>-factors(gt) <i>etc</i>. and is not relevant to the choice of
 reflections for refinement. <i>R</i>-factors based on <i>F</i>^2^ are
 statistically about twice as large as those based on <i>F</i>, and
 <i>R</i>-factors based on ALL data will be even larger.
;
_reflns_number_total     4387
_reflns_number_gt     2815
_reflns_threshold_expression     I>2\s(I)
_refine_ls_structure_factor_coef     Fsqd
_refine_ls_matrix_type     full
_refine_ls_R_factor_all     0.0698
_refine_ls_R_factor_gt     0.0385
_refine_ls_wR_factor_gt     0.0931
_refine_ls_wR_factor_ref     0.1100
_refine_ls_goodness_of_fit_ref     1.028
_refine_ls_restrained_S_all     1.028
_refine_ls_number_reflns     4387
_refine_ls_number_parameters     291
_refine_ls_number_restraints     0
_refine_ls_hydrogen_treatment     constr
_refine_ls_weighting_scheme     calc
_refine_ls_weighting_details
         'calc w=1/[\s^2^(Fo^2^)+(0.0480P)^2^+0.3696P] where P=(Fo^2^+2Fc^2^)/3'
_atom_sites_solution_hydrogens     geom
_atom_sites_solution_primary     direct
_atom_sites_solution_secondary     difmap
_refine_ls_shift/su_max     0.000
_refine_ls_shift/su_mean     0.000
_refine_diff_density_max     0.201
_refine_diff_density_min     -0.214
loop_
    _atom_type_symbol
    _atom_type_description
    _atom_type_scat_dispersion_real
    _atom_type_scat_dispersion_imag
    _atom_type_scat_source
    'C' 'C' 0.0033 0.0016
                         'International Tables Vol C Tables 4.2.6.8 and 6.1.1.4'
    'H' 'H' 0.0000 0.0000
                         'International Tables Vol C Tables 4.2.6.8 and 6.1.1.4'
    'N' 'N' 0.0061 0.0033
                         'International Tables Vol C Tables 4.2.6.8 and 6.1.1.4'
    'O' 'O' 0.0106 0.0060
                         'International Tables Vol C Tables 4.2.6.8 and 6.1.1.4'
    'Cl' 'Cl' 0.1484 0.1585
                         'International Tables Vol C Tables 4.2.6.8 and 6.1.1.4'
_computing_data_collection     '<i>APEX2</i> (Bruker, 2009)'
_computing_cell_refinement     '<i>SAINT</i> (Bruker, 2009)'
_computing_data_reduction     '<i>SAINT</i> (Bruker, 2009)'
_computing_structure_solution     '<i>SHELXS97</i> (Sheldrick, 2008)'
_computing_structure_refinement     '<i>SHELXL97</i> (Sheldrick, 2008)'
_computing_molecular_graphics
                '<i>ORTEP-3</i> (Farrugia, 1997) and <i>PLATON</i> (Spek, 2009)'
_computing_publication_material
                  '<i>WinGX</i> (Farrugia, 1999) and <i>PLATON</i> (Spek, 2009)'
loop_
    _atom_site_type_symbol
    _atom_site_label
    _atom_site_fract_x
    _atom_site_fract_y
    _atom_site_fract_z
    _atom_site_U_iso_or_equiv
    _atom_site_thermal_displace_type
    _atom_site_calc_flag
    _atom_site_refinement_flags
    _atom_site_occupancy
    _atom_site_disorder_assembly
    _atom_site_disorder_group
    Cl Cl1 0.46850(6) -0.13866(5) 0.05144(5) 0.0738(2) Uani . . 1.000 . -16
    O O1 0.24223(15) 0.23518(15) 0.32088(12) 0.0808(7) Uani . . 1.000 . -16
    N N1 0.36545(16) -0.13820(14) 0.13098(13) 0.0619(6) Uani . . 1.000 . -16
    N N2 0.32177(15) -0.08784(14) 0.17449(13) 0.0607(7) Uani . . 1.000 . -16
    N N3 0.28781(15) 0.08591(15) 0.23280(13) 0.0659(7) Uani . . 1.000 . -16
    C C1 0.40898(17) -0.06681(16) 0.10082(14) 0.0523(7) Uani . . 1.000 . -16
    C C2 0.41035(19) 0.06066(17) 0.10578(15) 0.0626(8) Uani . . 1.000 . -16
    C C3 0.3676(2) 0.11179(16) 0.14842(16) 0.0645(9) Uani . . 1.000 . -16
    C C4 0.32520(17) 0.03400(16) 0.18478(14) 0.0528(7) Uani . . 1.000 . -16
    C C5 0.23884(17) 0.0334(2) 0.27383(15) 0.0622(8) Uani . . 1.000 . -16
    C C6 0.2125(2) -0.0903(2) 0.26998(19) 0.0792(10) Uani . . 1.000 . -16
    C C7 0.1651(3) -0.1314(3) 0.3150(2) 0.1053(16) Uani . . 1.000 . -16
    C C8 0.1428(3) -0.0507(3) 0.3617(2) 0.1073(14) Uani . . 1.000 . -16
    C C9 0.1660(2) 0.0735(3) 0.36443(19) 0.0881(11) Uani . . 1.000 . -16
    C C10 0.21385(19) 0.1147(2) 0.32131(16) 0.0673(9) Uani . . 1.000 . -16
    C C11 0.2238(3) 0.3246(3) 0.3706(2) 0.0938(11) Uani . . 1.000 . -16
    Cl Cl2 0.56300(6) 0.35556(5) 0.46367(4) 0.0777(2) Uani . . 1.000 . -16
    O O2 0.08261(14) 0.73892(13) -0.00138(12) 0.0856(7) Uani . . 1.000 . -16
    N N4 0.40277(16) 0.36064(13) 0.28154(14) 0.0582(7) Uani . . 1.000 . -16
    N N5 0.32848(15) 0.41352(13) 0.19496(13) 0.0575(6) Uani . . 1.000 . -16
    N N6 0.25123(16) 0.59100(15) 0.10279(14) 0.0722(7) Uani . . 1.000 . -16
    C C12 0.47012(18) 0.42988(16) 0.35550(15) 0.0537(7) Uani . . 1.000 . -16
    C C13 0.47274(19) 0.55815(17) 0.35300(17) 0.0622(8) Uani . . 1.000 . -16
    C C14 0.3991(2) 0.61149(17) 0.26792(17) 0.0655(9) Uani . . 1.000 . -16
    C C15 0.32556(18) 0.53634(16) 0.18843(16) 0.0550(8) Uani . . 1.000 . -16
    C C16 0.15632(19) 0.54289(18) 0.01765(16) 0.0592(8) Uani . . 1.000 . -16
    C C17 0.1480(2) 0.4246(2) -0.01534(18) 0.0705(9) Uani . . 1.000 . -16
    C C18 0.0498(3) 0.3871(2) -0.10086(19) 0.0834(10) Uani . . 1.000 . -16
    C C19 -0.0397(2) 0.4662(3) -0.15407(19) 0.0842(11) Uani . . 1.000 . -16
    C C20 -0.0322(2) 0.5845(2) -0.12320(19) 0.0760(10) Uani . . 1.000 . -16
    C C21 0.0649(2) 0.62309(19) -0.03823(17) 0.0633(9) Uani . . 1.000 . -16
    C C22 -0.0100(3) 0.8233(3) -0.0472(2) 0.1089(13) Uani . . 1.000 . -16
    H H2 0.43954 0.10860 0.08075 0.0752 Uiso . . 1.000 . -16
    H H3 0.29570 0.16458 0.23890 0.0791 Uiso . . 1.000 . -16
    H H3A 0.36609 0.19688 0.15370 0.0775 Uiso . . 1.000 . -16
    H H6 0.22645 -0.14566 0.23738 0.0949 Uiso . . 1.000 . -16
    H H7 0.14864 -0.21451 0.31319 0.1261 Uiso . . 1.000 . -16
    H H8 0.11179 -0.07923 0.39190 0.1288 Uiso . . 1.000 . -16
    H H9 0.14920 0.12855 0.39529 0.1058 Uiso . . 1.000 . -16
    H H11A 0.26440 0.30060 0.43607 0.1408 Uiso . . 1.000 . -16
    H H11B 0.14394 0.32969 0.34210 0.1408 Uiso . . 1.000 . -16
    H H11C 0.25074 0.40345 0.36695 0.1408 Uiso . . 1.000 . -16
    H H6A 0.26458 0.66753 0.10045 0.0866 Uiso . . 1.000 . -16
    H H13 0.52290 0.60433 0.40746 0.0747 Uiso . . 1.000 . -16
    H H14 0.39682 0.69672 0.26167 0.0786 Uiso . . 1.000 . -16
    H H17 0.20860 0.37019 0.02014 0.0846 Uiso . . 1.000 . -16
    H H18 0.04463 0.30724 -0.12243 0.1002 Uiso . . 1.000 . -16
    H H19 -0.10576 0.43986 -0.21125 0.1013 Uiso . . 1.000 . -16
    H H20 -0.09290 0.63851 -0.15978 0.0912 Uiso . . 1.000 . -16
    H H22A -0.07363 0.78708 -0.05266 0.1638 Uiso . . 1.000 . -16
    H H22B -0.03118 0.84205 -0.10951 0.1638 Uiso . . 1.000 . -16
    H H22C 0.01230 0.89754 -0.01038 0.1638 Uiso . . 1.000 . -16
loop_
    _atom_site_aniso_label
    _atom_site_aniso_U_11
    _atom_site_aniso_U_22
    _atom_site_aniso_U_33
    _atom_site_aniso_U_12
    _atom_site_aniso_U_13
    _atom_site_aniso_U_23
    Cl1 0.1073(5) 0.0477(3) 0.0915(4) 0.0106(3) 0.0727(4) 0.0023(3)
    O1 0.1095(13) 0.0681(10) 0.0948(12) 0.0036(9) 0.0771(11) -0.0063(9)
    N1 0.0869(13) 0.0357(8) 0.0751(12) -0.0041(8) 0.0547(11) -0.0027(8)
    N2 0.0787(13) 0.0389(8) 0.0778(13) -0.0060(8) 0.0537(11) -0.0029(8)
    N3 0.0868(14) 0.0455(9) 0.0894(14) 0.0022(9) 0.0654(12) 0.0000(9)
    C1 0.0654(13) 0.0360(9) 0.0545(13) 0.0019(9) 0.0350(11) 0.0012(9)
    C2 0.0921(17) 0.0368(9) 0.0779(16) -0.0039(10) 0.0608(14) 0.0000(10)
    C3 0.0981(18) 0.0305(9) 0.0837(16) -0.0042(10) 0.0642(15) -0.0031(10)
    C4 0.0581(13) 0.0406(10) 0.0582(13) 0.0001(9) 0.0338(11) 0.0015(9)
    C5 0.0549(13) 0.0675(13) 0.0651(14) -0.0018(10) 0.0361(12) 0.0015(11)
    C6 0.0869(18) 0.0732(15) 0.099(2) -0.0176(13) 0.0670(17) -0.0098(14)
    C7 0.120(3) 0.100(2) 0.129(3) -0.0425(18) 0.092(2) -0.0195(19)
    C8 0.121(2) 0.129(3) 0.112(2) -0.048(2) 0.091(2) -0.026(2)
    C9 0.0869(19) 0.113(2) 0.0851(19) -0.0225(16) 0.0623(17) -0.0181(16)
    C10 0.0607(15) 0.0811(16) 0.0631(15) -0.0031(12) 0.0384(13) -0.0040(12)
    C11 0.122(2) 0.0861(18) 0.097(2) 0.0192(16) 0.0780(19) -0.0074(15)
    Cl2 0.1150(5) 0.0491(3) 0.0793(4) 0.0085(3) 0.0634(4) 0.0085(3)
    O2 0.0938(13) 0.0507(9) 0.0976(12) 0.0108(8) 0.0489(11) 0.0039(8)
    N4 0.0806(13) 0.0349(8) 0.0777(13) 0.0005(8) 0.0572(11) -0.0002(9)
    N5 0.0726(12) 0.0352(8) 0.0763(12) -0.0019(8) 0.0505(11) -0.0007(8)
    N6 0.0799(14) 0.0406(9) 0.0811(14) -0.0046(9) 0.0397(12) 0.0088(9)
    C12 0.0736(14) 0.0378(9) 0.0731(14) 0.0029(9) 0.0564(13) 0.0027(10)
    C13 0.0846(16) 0.0377(10) 0.0767(16) -0.0088(10) 0.0546(14) -0.0064(10)
    C14 0.0877(17) 0.0320(9) 0.0839(17) -0.0032(10) 0.0549(15) 0.0024(10)
    C15 0.0677(14) 0.0369(10) 0.0758(15) -0.0039(9) 0.0510(13) 0.0006(10)
    C16 0.0677(15) 0.0510(11) 0.0696(15) -0.0030(11) 0.0466(13) 0.0021(11)
    C17 0.0809(17) 0.0608(13) 0.0805(17) 0.0063(12) 0.0537(15) -0.0031(12)
    C18 0.106(2) 0.0732(15) 0.0828(19) -0.0028(15) 0.0625(19) -0.0188(14)
    C19 0.0857(19) 0.093(2) 0.0746(18) -0.0053(16) 0.0480(16) -0.0130(15)
    C20 0.0761(18) 0.0790(16) 0.0781(18) 0.0104(13) 0.0487(16) 0.0077(14)
    C21 0.0755(16) 0.0548(12) 0.0738(16) 0.0020(11) 0.0521(15) 0.0042(11)
    C22 0.116(2) 0.0680(16) 0.137(3) 0.0319(16) 0.072(2) 0.0163(17)
_geom_special_details
;
 All s.u.'s (except the s.u. in the dihedral angle between two l.s. planes)
 are estimated using the full covariance matrix. The cell s.u.'s are taken
 into account individually in the estimation of s.u.'s in distances, angles
 and torsion angles; correlations between s.u.'s in cell parameters are only
 used when they are defined by crystal symmetry. An approximate (isotropic)
 treatment of cell s.u.'s is used for estimating s.u.'s involving l.s. planes.
;
loop_
    _geom_bond_atom_site_label_1
    _geom_bond_atom_site_label_2
    _geom_bond_site_symmetry_1
    _geom_bond_site_symmetry_2
    _geom_bond_distance
    _geom_bond_publ_flag
    Cl1 C1 . . 1.731(3) no
    Cl2 C12 . . 1.737(2) no
    O1 C10 . . 1.374(3) no
    O1 C11 . . 1.431(4) no
    O2 C21 . . 1.366(3) no
    O2 C22 . . 1.422(4) no
    N1 N2 . . 1.363(3) no
    N1 C1 . . 1.296(3) no
    N2 C4 . . 1.332(2) no
    N3 C5 . . 1.399(4) no
    N3 C4 . . 1.365(3) no
    N3 H3 . . 0.8600 no
    N4 N5 . . 1.358(3) no
    N4 C12 . . 1.301(3) no
    N5 C15 . . 1.337(2) no
    N6 C15 . . 1.356(3) no
    N6 C16 . . 1.399(3) no
    N6 H6A . . 0.8600 no
    C1 C2 . . 1.386(3) no
    C2 C3 . . 1.343(4) no
    C3 C4 . . 1.402(4) no
    C5 C10 . . 1.400(4) no
    C5 C6 . . 1.388(3) no
    C6 C7 . . 1.394(5) no
    C7 C8 . . 1.362(5) no
    C8 C9 . . 1.384(5) no
    C9 C10 . . 1.371(4) no
    C2 H2 . . 0.9300 no
    C3 H3A . . 0.9300 no
    C6 H6 . . 0.9300 no
    C7 H7 . . 0.9300 no
    C8 H8 . . 0.9300 no
    C9 H9 . . 0.9300 no
    C11 H11B . . 0.9600 no
    C11 H11C . . 0.9600 no
    C11 H11A . . 0.9600 no
    C12 C13 . . 1.395(3) no
    C13 C14 . . 1.342(3) no
    C14 C15 . . 1.405(3) no
    C16 C21 . . 1.395(4) no
    C16 C17 . . 1.383(3) no
    C17 C18 . . 1.381(4) no
    C18 C19 . . 1.366(5) no
    C19 C20 . . 1.372(4) no
    C20 C21 . . 1.374(4) no
    C13 H13 . . 0.9300 no
    C14 H14 . . 0.9300 no
    C17 H17 . . 0.9300 no
    C18 H18 . . 0.9300 no
    C19 H19 . . 0.9300 no
    C20 H20 . . 0.9300 no
    C22 H22A . . 0.9600 no
    C22 H22B . . 0.9600 no
    C22 H22C . . 0.9600 no
loop_
    _geom_angle_atom_site_label_1
    _geom_angle_atom_site_label_2
    _geom_angle_atom_site_label_3
    _geom_angle_site_symmetry_1
    _geom_angle_site_symmetry_2
    _geom_angle_site_symmetry_3
    _geom_angle
    _geom_angle_publ_flag
    C10 O1 C11 . . . 118.5(3) no
    C21 O2 C22 . . . 118.5(2) no
    N2 N1 C1 . . . 119.43(16) no
    N1 N2 C4 . . . 118.8(2) no
    C4 N3 C5 . . . 131.21(18) no
    C5 N3 H3 . . . 114.00 no
    C4 N3 H3 . . . 114.00 no
    N5 N4 C12 . . . 119.61(15) no
    N4 N5 C15 . . . 118.73(17) no
    C15 N6 C16 . . . 130.36(18) no
    C15 N6 H6A . . . 115.00 no
    C16 N6 H6A . . . 115.00 no
    N1 C1 C2 . . . 124.3(2) no
    Cl1 C1 C2 . . . 119.2(2) no
    Cl1 C1 N1 . . . 116.44(15) no
    C1 C2 C3 . . . 116.9(2) no
    C2 C3 C4 . . . 118.53(18) no
    N2 C4 C3 . . . 121.9(2) no
    N3 C4 C3 . . . 118.34(17) no
    N2 C4 N3 . . . 119.8(2) no
    N3 C5 C10 . . . 116.0(2) no
    N3 C5 C6 . . . 125.5(2) no
    C6 C5 C10 . . . 118.5(3) no
    C5 C6 C7 . . . 119.9(3) no
    C6 C7 C8 . . . 120.5(3) no
    C7 C8 C9 . . . 120.5(4) no
    C8 C9 C10 . . . 119.5(3) no
    C5 C10 C9 . . . 121.1(2) no
    O1 C10 C9 . . . 124.6(3) no
    O1 C10 C5 . . . 114.3(2) no
    C1 C2 H2 . . . 122.00 no
    C3 C2 H2 . . . 122.00 no
    C4 C3 H3A . . . 121.00 no
    C2 C3 H3A . . . 121.00 no
    C7 C6 H6 . . . 120.00 no
    C5 C6 H6 . . . 120.00 no
    C6 C7 H7 . . . 120.00 no
    C8 C7 H7 . . . 120.00 no
    C7 C8 H8 . . . 120.00 no
    C9 C8 H8 . . . 120.00 no
    C8 C9 H9 . . . 120.00 no
    C10 C9 H9 . . . 120.00 no
    H11B C11 H11C . . . 109.00 no
    H11A C11 H11B . . . 110.00 no
    O1 C11 H11B . . . 109.00 no
    O1 C11 H11C . . . 109.00 no
    H11A C11 H11C . . . 109.00 no
    O1 C11 H11A . . . 109.00 no
    N4 C12 C13 . . . 124.4(2) no
    Cl2 C12 N4 . . . 116.94(14) no
    Cl2 C12 C13 . . . 118.68(17) no
    C12 C13 C14 . . . 116.5(2) no
    C13 C14 C15 . . . 118.86(18) no
    N5 C15 C14 . . . 121.9(2) no
    N6 C15 C14 . . . 118.47(17) no
    N5 C15 N6 . . . 119.65(19) no
    C17 C16 C21 . . . 118.5(2) no
    N6 C16 C17 . . . 125.2(2) no
    N6 C16 C21 . . . 116.29(19) no
    C16 C17 C18 . . . 120.1(3) no
    C17 C18 C19 . . . 120.6(2) no
    C18 C19 C20 . . . 120.0(3) no
    C19 C20 C21 . . . 120.0(3) no
    C16 C21 C20 . . . 120.7(2) no
    O2 C21 C16 . . . 114.2(2) no
    O2 C21 C20 . . . 125.1(2) no
    C12 C13 H13 . . . 122.00 no
    C14 C13 H13 . . . 122.00 no
    C13 C14 H14 . . . 121.00 no
    C15 C14 H14 . . . 121.00 no
    C16 C17 H17 . . . 120.00 no
    C18 C17 H17 . . . 120.00 no
    C17 C18 H18 . . . 120.00 no
    C19 C18 H18 . . . 120.00 no
    C18 C19 H19 . . . 120.00 no
    C20 C19 H19 . . . 120.00 no
    C19 C20 H20 . . . 120.00 no
    C21 C20 H20 . . . 120.00 no
    O2 C22 H22A . . . 109.00 no
    O2 C22 H22B . . . 109.00 no
    O2 C22 H22C . . . 109.00 no
    H22A C22 H22B . . . 109.00 no
    H22A C22 H22C . . . 110.00 no
    H22B C22 H22C . . . 110.00 no
loop_
    _geom_torsion_atom_site_label_1
    _geom_torsion_atom_site_label_2
    _geom_torsion_atom_site_label_3
    _geom_torsion_atom_site_label_4
    _geom_torsion_site_symmetry_1
    _geom_torsion_site_symmetry_2
    _geom_torsion_site_symmetry_3
    _geom_torsion_site_symmetry_4
    _geom_torsion
    _geom_torsion_publ_flag
    C11 O1 C10 C5 . . . . -177.8(2) no
    C11 O1 C10 C9 . . . . 1.7(4) no
    C22 O2 C21 C16 . . . . -172.8(3) no
    C22 O2 C21 C20 . . . . 8.1(5) no
    N2 N1 C1 C2 . . . . -3.0(3) no
    C1 N1 N2 C4 . . . . 0.0(3) no
    N2 N1 C1 Cl1 . . . . 177.09(16) no
    N1 N2 C4 C3 . . . . 2.9(3) no
    N1 N2 C4 N3 . . . . -176.4(2) no
    C5 N3 C4 C3 . . . . 177.8(2) no
    C5 N3 C4 N2 . . . . -2.9(4) no
    C4 N3 C5 C6 . . . . -3.1(4) no
    C4 N3 C5 C10 . . . . 177.8(2) no
    C12 N4 N5 C15 . . . . -1.0(4) no
    N5 N4 C12 Cl2 . . . . -179.8(2) no
    N5 N4 C12 C13 . . . . -0.3(5) no
    N4 N5 C15 C14 . . . . 1.8(4) no
    N4 N5 C15 N6 . . . . -179.4(3) no
    C15 N6 C16 C17 . . . . -35.8(5) no
    C16 N6 C15 N5 . . . . 14.6(5) no
    C16 N6 C15 C14 . . . . -166.5(3) no
    C15 N6 C16 C21 . . . . 145.7(3) no
    Cl1 C1 C2 C3 . . . . -177.19(19) no
    N1 C1 C2 C3 . . . . 2.9(4) no
    C1 C2 C3 C4 . . . . 0.1(4) no
    C2 C3 C4 N3 . . . . 176.3(2) no
    C2 C3 C4 N2 . . . . -3.0(4) no
    N3 C5 C6 C7 . . . . 179.2(3) no
    C10 C5 C6 C7 . . . . -1.7(4) no
    N3 C5 C10 O1 . . . . -0.4(3) no
    C6 C5 C10 C9 . . . . 1.0(4) no
    N3 C5 C10 C9 . . . . -179.8(2) no
    C6 C5 C10 O1 . . . . -179.6(2) no
    C5 C6 C7 C8 . . . . 1.0(5) no
    C6 C7 C8 C9 . . . . 0.6(5) no
    C7 C8 C9 C10 . . . . -1.3(5) no
    C8 C9 C10 O1 . . . . -178.9(3) no
    C8 C9 C10 C5 . . . . 0.5(4) no
    Cl2 C12 C13 C14 . . . . -179.7(3) no
    N4 C12 C13 C14 . . . . 0.8(5) no
    C12 C13 C14 C15 . . . . 0.0(5) no
    C13 C14 C15 N5 . . . . -1.3(5) no
    C13 C14 C15 N6 . . . . 179.8(3) no
    N6 C16 C17 C18 . . . . -179.9(3) no
    C21 C16 C17 C18 . . . . -1.4(5) no
    N6 C16 C21 O2 . . . . 0.8(4) no
    N6 C16 C21 C20 . . . . 180.0(3) no
    C17 C16 C21 O2 . . . . -177.8(3) no
    C17 C16 C21 C20 . . . . 1.4(5) no
    C16 C17 C18 C19 . . . . 0.5(6) no
    C17 C18 C19 C20 . . . . 0.6(6) no
    C18 C19 C20 C21 . . . . -0.7(5) no
    C19 C20 C21 O2 . . . . 178.8(3) no
    C19 C20 C21 C16 . . . . -0.3(5) no
loop_
    _geom_hbond_atom_site_label_D
    _geom_hbond_atom_site_label_H
    _geom_hbond_atom_site_label_A
    _geom_hbond_site_symmetry_A
    _geom_hbond_distance_DH
    _geom_hbond_distance_HA
    _geom_hbond_distance_DA
    _geom_hbond_angle_DHA
    _geom_hbond_publ_flag
    N3 H3 O1 . 0.86 2.14 2.579(3) 111 yes
    N3 H3 N4 . 0.86 2.48 3.278(2) 155 yes
    N6 H6A N1 1_565 0.86 2.44 3.270(3) 161 yes
    C2 H2 Cl2 2_655 0.93 2.79 3.526(2) 137 yes
    C3 H3A N5 . 0.93 2.61 3.503(3) 161 yes
    C6 H6 N2 . 0.93 2.31 2.913(4) 122 yes
    C17 H17 N5 . 0.93 2.50 2.992(3) 113 yes
_iucr_refine_instructions_details
;
TITL AQ17B
CELL  0.71073  14.6018  10.8574  17.4630   90.000  126.438   90.000
ZERR     8.00   0.0005   0.0003   0.0006    0.000    0.002    0.000
LATT   1
SYMM  - X,   Y, 1/2 - Z
SFAC  C    H    N    O    CL
UNIT  88  80   24    8   8
MERG   2
OMIT    -3.00  52.00
FMAP   2
PLAN   10
ACTA
L.S.  20
BOND $H
HTAB
CONF
LIST 4
MPLA 6 C1 C2 C3 C4 N1 N2
MPLA 6 C5 C6 C7 C8 C9 C10
MPLA 6 C12 C13 C14 C15 N4 N5
MPLA 6 C16 C17 C18 C19 C20 C21
WGHT 0.048 0.3696
FVAR 0.09119
MOLE 1
CL1   5    0.468503   -0.138658    0.051436    11.00000    0.10728    0.04773 =
         0.09152    0.00229    0.07272    0.01055
O1    4    0.242231    0.235183    0.320880    11.00000    0.10952    0.06805 =
         0.09477   -0.00627    0.07712    0.00363
N1    3    0.365451   -0.138201    0.130984    11.00000    0.08693    0.03572 =
         0.07507   -0.00266    0.05470   -0.00414
N2    3    0.321774   -0.087843    0.174486    11.00000    0.07866    0.03890 =
         0.07784   -0.00288    0.05373   -0.00602
N3    3    0.287807    0.085911    0.232795    11.00000    0.08680    0.04553 =
         0.08941    0.00003    0.06538    0.00224
AFIX  43
H3    2    0.295704    0.164580    0.238898    11.00000   -1.20000
AFIX   0
C1    1    0.408982   -0.066813    0.100823    11.00000    0.06541    0.03595 =
         0.05450    0.00122    0.03500    0.00186
C2    1    0.410351    0.060663    0.105782    11.00000    0.09214    0.03683 =
         0.07787    0.00001    0.06075   -0.00393
AFIX  43
H2    2    0.439538    0.108597    0.080749    11.00000   -1.20000
AFIX   0
C3    1    0.367564    0.111788    0.148424    11.00000    0.09813    0.03047 =
         0.08372   -0.00314    0.06418   -0.00423
AFIX  43
H3A   2    0.366087    0.196881    0.153704    11.00000   -1.20000
AFIX   0
C4    1    0.325196    0.033999    0.184778    11.00000    0.05811    0.04061 =
         0.05818    0.00154    0.03384    0.00007
C5    1    0.238843    0.033350    0.273831    11.00000    0.05491    0.06752 =
         0.06509    0.00151    0.03605   -0.00179
C6    1    0.212514   -0.090248    0.269977    11.00000    0.08694    0.07319 =
         0.09884   -0.00977    0.06695   -0.01764
AFIX  43
H6    2    0.226448   -0.145657    0.237381    11.00000   -1.20000
AFIX   0
C7    1    0.165127   -0.131354    0.315026    11.00000    0.12031    0.10026 =
         0.12866   -0.01947    0.09242   -0.04245
AFIX  43
H7    2    0.148639   -0.214506    0.313192    11.00000   -1.20000
AFIX   0
C8    1    0.142833   -0.050693    0.361650    11.00000    0.12078    0.12864 =
         0.11241   -0.02631    0.09091   -0.04810
AFIX  43
H8    2    0.111790   -0.079234    0.391897    11.00000   -1.20000
AFIX   0
C9    1    0.165980    0.073484    0.364427    11.00000    0.08689    0.11295 =
         0.08514   -0.01807    0.06226   -0.02246
AFIX  43
H9    2    0.149205    0.128554    0.395293    11.00000   -1.20000
AFIX   0
C10   1    0.213852    0.114732    0.321310    11.00000    0.06072    0.08114 =
         0.06314   -0.00403    0.03837   -0.00308
C11   1    0.223815    0.324577    0.370582    11.00000    0.12232    0.08613 =
         0.09687   -0.00736    0.07803    0.01924
AFIX 137
H11A  2    0.264403    0.300602    0.436065    11.00000   -1.50000
H11B  2    0.143942    0.329689    0.342100    11.00000   -1.50000
H11C  2    0.250736    0.403454    0.366947    11.00000   -1.50000
AFIX   0
MOLE 2
CL2   5    0.562997    0.355555    0.463669    11.00000    0.11496    0.04909 =
         0.07926    0.00851    0.06337    0.00848
O2    4    0.082610    0.738919   -0.001382    11.00000    0.09381    0.05065 =
         0.09761    0.00388    0.04887    0.01075
N4    3    0.402773    0.360641    0.281543    11.00000    0.08058    0.03487 =
         0.07767   -0.00016    0.05715    0.00045
N5    3    0.328476    0.413524    0.194955    11.00000    0.07260    0.03515 =
         0.07630   -0.00069    0.05047   -0.00186
N6    3    0.251229    0.591001    0.102790    11.00000    0.07990    0.04057 =
         0.08108    0.00884    0.03968   -0.00458
AFIX  43
H6A   2    0.264583    0.667530    0.100447    11.00000   -1.20000
AFIX   0
C12   1    0.470116    0.429879    0.355503    11.00000    0.07362    0.03777 =
         0.07306    0.00269    0.05638    0.00285
C13   1    0.472741    0.558155    0.353000    11.00000    0.08459    0.03767 =
         0.07672   -0.00640    0.05456   -0.00882
AFIX  43
H13   2    0.522903    0.604335    0.407462    11.00000   -1.20000
AFIX   0
C14   1    0.399120    0.611494    0.267918    11.00000    0.08772    0.03200 =
         0.08390    0.00242    0.05492   -0.00322
AFIX  43
H14   2    0.396820    0.696719    0.261667    11.00000   -1.20000
AFIX   0
C15   1    0.325559    0.536336    0.188427    11.00000    0.06768    0.03690 =
         0.07578    0.00062    0.05101   -0.00388
C16   1    0.156321    0.542886    0.017655    11.00000    0.06773    0.05103 =
         0.06960    0.00213    0.04661   -0.00295
C17   1    0.147975    0.424596   -0.015344    11.00000    0.08085    0.06079 =
         0.08052   -0.00312    0.05371    0.00632
AFIX  43
H17   2    0.208598    0.370190    0.020139    11.00000   -1.20000
AFIX   0
C18   1    0.049833    0.387070   -0.100861    11.00000    0.10627    0.07320 =
         0.08284   -0.01882    0.06253   -0.00277
AFIX  43
H18   2    0.044633    0.307242   -0.122432    11.00000   -1.20000
AFIX   0
C19   1   -0.039722    0.466214   -0.154074    11.00000    0.08571    0.09343 =
         0.07464   -0.01298    0.04795   -0.00526
AFIX  43
H19   2   -0.105764    0.439862   -0.211246    11.00000   -1.20000
AFIX   0
C20   1   -0.032240    0.584453   -0.123204    11.00000    0.07610    0.07903 =
         0.07813    0.00766    0.04866    0.01039
AFIX  43
H20   2   -0.092899    0.638511   -0.159776    11.00000   -1.20000
AFIX   0
C21   1    0.064876    0.623094   -0.038233    11.00000    0.07546    0.05481 =
         0.07376    0.00423    0.05208    0.00204
C22   1   -0.009992    0.823247   -0.047203    11.00000    0.11624    0.06795 =
         0.13681    0.01630    0.07152    0.03187
AFIX 137
H22A  2   -0.073629    0.787078   -0.052656    11.00000   -1.50000
H22B  2   -0.031175    0.842054   -0.109514    11.00000   -1.50000
H22C  2    0.012304    0.897545   -0.010376    11.00000   -1.50000
HKLF    4
REM  AQ17B
REM R1 =  0.0385 for   2815 Fo > 4sig(Fo)  and  0.0698 for all   4387 data
REM    291 parameters refined using      0 restraints
END
WGHT      0.0480      0.3696
REM Highest difference peak  0.201,  deepest hole -0.214,  1-sigma level  0.031
Q1    1   0.4721  0.3483  0.4315  11.00000  0.05    0.20
Q2    1   0.3341  0.0731  0.0859  11.00000  0.05    0.14
Q3    1   0.2350  0.6818  0.1170  11.00000  0.05    0.14
Q4    1   0.5767  0.3965  0.4324  11.00000  0.05    0.13
Q5    1   0.4133  0.3896  0.3263  11.00000  0.05    0.13
Q6    1   0.1185  0.7214  0.0628  11.00000  0.05    0.13
Q7    1  -0.0027  0.5936 -0.0569  11.00000  0.05    0.12
Q8    1   0.3067  0.2175  0.0805  11.00000  0.05    0.12
Q9    1   0.1867  0.1866  0.3023  11.00000  0.05    0.12
Q10   1   0.4933  0.0964  0.1100  11.00000  0.05    0.11
;
