# Supplementary material for: 6-Chloro-N-(2-meth­oxy­phen­yl)pyridazin-3-amine
Source: Acta Crystallogr Sect E Struct Rep Online. 2012 Jan 18;68(Pt 2):o438–9. doi: 10.1107/S1600536812001535 (PMC3275194; doi:10.1107/S1600536812001535)
Supplement: Supplementary file 2 [file e-68-0o438-Isup2.hkl]

#
# h,k,l, Fc-squared, Fo-squared, sigma(Fo-squared) and status flag
#
data_I
_shelx_title ' AQ17B'
_shelx_refln_list_code          4
_shelx_F_calc_maximum      348.05
_exptl_crystal_F_000       976.00
_reflns_d_resolution_high  0.8107
 
loop_
 _symmetry_equiv_pos_as_xyz
 'x, y, z'
 '-x, y, -z+1/2'
 '-x, -y, -z'
 'x, -y, z-1/2'
 
_cell_length_a    14.6018
_cell_length_b    10.8574
_cell_length_c    17.4630
_cell_angle_alpha  90.000
_cell_angle_beta  126.438
_cell_angle_gamma  90.000
 
_shelx_F_squared_multiplier     1.000
 
loop_
 _refln_index_h
 _refln_index_k
 _refln_index_l
 _refln_F_squared_calc
 _refln_F_squared_meas
 _refln_F_squared_sigma
 _refln_observed_status
   2   0   0      424.72      376.64      4.27 o
   3   0   0      282.35      294.15      7.20 o
   4   0   0      461.49      415.32      6.72 o
   5   0   0      776.00      790.95     11.23 o
   6   0   0       67.87       54.02      6.78 o
   7   0   0        0.70       -3.79      2.88 o
   8   0   0      259.90      260.19      9.58 o
   9   0   0       59.11       60.69      6.37 o
  10   0   0      234.19      243.79     13.86 o
  11   0   0      186.52      194.81     16.83 o
  12   0   0       24.75       37.07      9.75 o
  13   0   0       53.79       36.07     15.63 o
  14   0   0       17.67        6.01     15.63 o
   0   1   0        0.01      -18.04     12.02 o
   1   1   0     1734.97     1561.69     22.50 o
   2   1   0    12129.40    12232.36     75.23 o
   3   1   0      136.71      129.57      2.32 o
   4   1   0      170.22      149.37      2.72 o
   5   1   0      155.68      164.26      3.24 o
   6   1   0      307.30      295.59      5.28 o
   7   1   0       53.36       60.77      3.28 o
   8   1   0      110.74       98.01      4.51 o
   9   1   0       51.43       41.15      3.86 o
  10   1   0      166.98      183.18      8.53 o
  11   1   0        5.89        6.28      6.53 o
  12   1   0        0.79       -5.44      5.66 o
  13   1   0        3.25       13.24      7.57 o
  14   1   0        3.71       -5.73      8.90 o
   0   2   0    16915.60    15876.91    337.88 o
   1   2   0     1017.14     1052.52      9.89 o
   2   2   0     1175.26     1162.86      9.82 o
   3   2   0      110.26      106.67      2.15 o
   4   2   0      399.17      370.63      4.62 o
   5   2   0       88.83       89.55      2.94 o
   6   2   0     1841.35     1948.95     19.36 o
   7   2   0      195.33      197.59      5.12 o
   8   2   0       44.36       45.52      3.28 o
   9   2   0        8.49        9.93      3.97 o
  10   2   0       22.82       19.36      4.85 o
  11   2   0      188.26      180.64     11.85 o
  12   2   0       13.49       15.83      8.74 o
  13   2   0        0.54       -6.83      6.17 o
  14   2   0       14.45        7.36     10.60 o
   0   3   0        4.44        0.00      2.40 o
   1   3   0      180.69      181.00      2.87 o
   2   3   0      212.80      206.59      3.16 o
   3   3   0      101.11       83.03      2.50 o
   4   3   0      684.07      641.19      7.32 o
   5   3   0      477.18      446.98      6.72 o
   6   3   0     4103.30     4435.93     42.16 o
   7   3   0      252.15      247.16      9.55 o
   8   3   0      205.22      196.09      8.29 o
   9   3   0       10.15        7.19      3.66 o
  10   3   0        8.74        3.14      4.16 o
  11   3   0       65.00       73.58      7.03 o
  12   3   0       38.51       51.44      8.44 o
  13   3   0        3.73        0.35      6.03 o
  14   3   0        0.00        4.66      7.60 o
   0   4   0    37281.70    37901.85    808.03 o
   1   4   0    11193.26    11291.31    120.36 o
   2   4   0     3072.15     3007.72     30.31 o
   3   4   0      155.48      127.05      2.35 o
   4   4   0        0.26       -1.02      1.12 o
   5   4   0     1014.73     1133.90     12.60 o
   6   4   0        0.04        1.16      1.87 o
   7   4   0       34.42       36.49      3.09 o
   8   4   0       57.93       46.23      4.33 o
   9   4   0        1.16       -1.81      3.58 o
  10   4   0        4.85        1.09      3.95 o
  11   4   0        4.40       -2.99      4.53 o
  12   4   0       36.49       43.22      8.14 o
  13   4   0        0.96       -2.45      6.53 o
   0   5   0        2.96       -1.20      2.40 o
   1   5   0      355.20      358.17      6.29 o
   2   5   0      825.10      892.98     10.62 o
   3   5   0      281.16      308.87      4.60 o
   4   5   0      173.15      167.79      3.97 o
   5   5   0        7.11        2.91      1.44 o
   6   5   0      245.49      269.50      6.18 o
   7   5   0       59.94       69.97      4.02 o
   8   5   0       24.93       14.30      3.31 o
   9   5   0        2.39       -3.47      4.51 o
  10   5   0       50.72       44.12      6.02 o
  11   5   0        6.81        3.03      4.75 o
  12   5   0       13.74       10.13      7.00 o
  13   5   0        0.34        0.37      7.74 o
   0   6   0     3817.67     4608.92    102.21 o
   1   6   0      470.31      395.09      7.01 o
   2   6   0     1837.67     1813.59     19.55 o
   3   6   0      167.74      151.17      3.71 o
   4   6   0       26.21       24.72      1.64 o
   5   6   0      246.47      243.90      6.93 o
   6   6   0        0.31       -2.61      1.74 o
   7   6   0       18.05       11.91      3.09 o
   8   6   0        1.99        1.63      4.51 o
   9   6   0       62.48       65.92      6.29 o
  10   6   0        3.88        4.26      4.73 o
  11   6   0       42.32       33.77      6.10 o
  12   6   0        7.29        4.06      5.74 o
   0   7   0        3.32        4.81      2.55 o
   1   7   0       22.18       25.68      2.40 o
   2   7   0      202.64      201.38      4.49 o
   3   7   0      298.56      314.51      5.41 o
   4   7   0      400.62      432.73      5.77 o
   5   7   0      797.42      775.26     10.67 o
   6   7   0     1100.88     1139.04     15.84 o
   7   7   0      393.57      438.06     11.75 o
   8   7   0      177.70      213.26      9.03 o
   9   7   0        2.48       -2.11      4.05 o
  10   7   0       67.62       73.71      6.98 o
  11   7   0       40.34       52.51      7.46 o
  12   7   0       13.17        9.63      6.25 o
   0   8   0      441.93      404.02     11.05 o
   1   8   0      207.15      195.65      4.22 o
   2   8   0      333.44      337.37      6.21 o
   3   8   0        3.92        4.45      2.14 o
   4   8   0       19.38       19.07      2.64 o
   5   8   0        2.42        1.78      2.06 o
   6   8   0      256.74      263.35      7.69 o
   7   8   0      184.98      161.96      6.60 o
   8   8   0        0.22       -5.49      3.66 o
   9   8   0        0.03       -7.04      4.70 o
  10   8   0        3.25       -1.82      5.81 o
  11   8   0       13.18       12.51      6.61 o
   0   9   0       25.93       26.24      3.76 o
   1   9   0      166.02      157.99      4.04 o
   2   9   0       72.88       68.14      4.95 o
   3   9   0      266.81      263.52      7.54 o
   4   9   0       83.27       87.42      5.24 o
   5   9   0       86.52       77.15      6.48 o
   6   9   0      178.81      184.68      6.96 o
   7   9   0       25.22       29.74      4.27 o
   8   9   0       11.96        9.68      5.40 o
   9   9   0       15.33       10.84      5.80 o
  10   9   0       18.02       16.15      6.44 o
   1  10   0      713.02      703.42     20.44 o
   2  10   0      714.62      704.55     12.03 o
   3  10   0      445.85      468.94     12.32 o
   4  10   0        0.85        5.16      4.05 o
   5  10   0        0.41       -3.13      2.45 o
   6  10   0       15.55       16.86      3.58 o
   7  10   0       44.44       42.69      6.10 o
   8  10   0       25.05       17.26      9.54 o
   9  10   0        5.54        2.92      5.29 o
   1  11   0       31.51       33.67      4.81 o
   2  11   0       17.03       15.40      4.81 o
   3  11   0       30.65       20.44      6.01 o
   4  11   0       60.73       79.36      9.62 o
   5  11   0        7.89       13.53      3.08 o
   6  11   0       19.00       25.34      5.58 o
   7  11   0       47.43       53.84      5.94 o
   8  11   0       55.47       85.72      8.66 o
   0  12   0       23.71       18.04      4.81 o
   1  12   0       60.63       54.54      5.10 o
   2  12   0       78.82       65.88      6.33 o
   3  12   0       11.48        3.61      6.01 o
   4  12   0       31.54       34.87      8.42 o
   5  12   0        8.26        8.15      2.68 o
   6  12   0        3.59       -0.24      4.00 o
   0  13   0        3.79       -1.20      2.89 o
   1  13   0        6.02        3.87      3.76 o
   2  13   0        6.96       -1.20      4.81 o
   3  13   0        3.77        6.01      6.01 o
 -14   1   1        0.06        1.20      9.35 o
 -13   1   1        9.94       31.31      9.08 o
 -12   1   1       41.24       28.44      7.38 o
 -11   1   1        0.10        7.61      4.60 o
 -10   1   1      180.04      214.14      8.19 o
  -9   1   1      146.43      177.11      6.09 o
  -8   1   1      628.50      623.28     11.83 o
  -7   1   1       48.34       46.55      2.67 o
  -6   1   1      490.41      482.09      6.69 o
  -5   1   1     1169.62     1156.60     10.35 o
  -4   1   1     1928.91     1840.28     18.12 o
  -3   1   1      132.02      112.63      1.98 o
  -2   1   1      131.60      108.57      1.26 o
  -1   1   1     2408.83     2299.80     37.08 o
   0   1   1     2080.18     1940.84     32.48 o
   1   1   1     1961.04     1964.38     21.49 o
   2   1   1     3421.90     3262.28     22.76 o
   3   1   1     1651.97     1450.33     12.40 o
   4   1   1       46.25       47.61      2.01 o
   5   1   1       46.75       51.27      2.61 o
   6   1   1      229.10      244.34      5.42 o
   7   1   1       85.86       84.12      3.90 o
   8   1   1      360.83      381.29      8.17 o
   9   1   1        0.64       -4.58      3.61 o
  10   1   1      129.25      146.76     10.97 o
  11   1   1        8.45       19.22      6.77 o
  12   1   1       26.46       38.48     11.05 o
  13   1   1        3.16        3.61     10.20 o
 -14   2   1        1.71       -4.08     10.32 o
 -13   2   1        0.30        0.92      6.53 o
 -12   2   1        0.20        0.60      6.17 o
 -11   2   1       23.59       22.95      5.24 o
 -10   2   1       25.79       30.61      4.42 o
  -9   2   1        8.86        7.83      2.54 o
  -8   2   1        4.26        1.72      2.14 o
  -7   2   1     1622.68     1553.32     16.61 o
  -6   2   1     2563.47     2483.97     25.13 o
  -5   2   1      696.22      709.23      7.65 o
  -4   2   1     1239.48     1168.89      9.64 o
  -3   2   1    10869.18    10441.17     66.59 o
  -2   2   1     9391.84     9117.77     60.50 o
  -1   2   1     2300.42     2571.52     32.15 o
   0   2   1      768.61      877.20      9.69 o
   1   2   1      320.38      266.67      2.95 o
   2   2   1     1006.24     1023.37      8.79 o
   3   2   1     1840.87     1892.48     15.36 o
   4   2   1     5224.10     5062.60     42.84 o
   5   2   1      640.06      555.31     19.66 o
   6   2   1      118.87      113.46      5.11 o
   7   2   1      582.51      592.15      9.97 o
   8   2   1      258.50      257.90      6.23 o
   9   2   1      105.32       88.63      6.74 o
  10   2   1        6.92        2.32      4.45 o
  11   2   1        5.39       10.65      6.37 o
  12   2   1        2.50        5.82      6.53 o
  13   2   1        0.90      -18.23     24.05 o
 -14   3   1        0.11        3.04      7.38 o
 -13   3   1        5.76        6.12      6.85 o
 -12   3   1       26.82       26.83      7.12 o
 -11   3   1       26.97       19.45      4.98 o
 -10   3   1       18.30       19.10      4.99 o
  -9   3   1       67.85       63.36      5.73 o
  -8   3   1      192.30      191.94      7.29 o
  -7   3   1      268.61      273.87      7.08 o
  -6   3   1       12.14       13.64      2.07 o
  -5   3   1        4.86        1.78      1.24 o
  -4   3   1      422.34      379.02      4.99 o
  -3   3   1       60.75       60.39      1.58 o
  -2   3   1      188.55      199.27      2.84 o
  -1   3   1      420.91      459.41      9.35 o
   0   3   1      524.08      550.38     10.96 o
   1   3   1       16.13       16.29      1.32 o
   2   3   1      409.55      389.46      4.52 o
   3   3   1     2616.49     2711.11     22.38 o
   4   3   1        7.33       12.64      1.72 o
   5   3   1       25.65       30.40      2.77 o
   6   3   1       42.13       49.09      4.36 o
   7   3   1        2.87        0.30      2.48 o
   8   3   1        7.21        0.39      3.15 o
   9   3   1       25.31       18.75      4.53 o
  10   3   1       43.83       47.92      6.20 o
  11   3   1        0.01       -7.89      5.66 o
  12   3   1        3.85       -3.88      6.53 o
  13   3   1        3.32        7.82     10.20 o
 -14   4   1        2.50       16.72      8.14 o
 -13   4   1        7.60        2.08      6.76 o
 -12   4   1        0.02       -8.41      5.60 o
 -11   4   1       12.72        9.70      4.58 o
 -10   4   1        0.66       -0.34      3.79 o
  -9   4   1      115.63       94.82      6.52 o
  -8   4   1       61.27       61.75      3.85 o
  -7   4   1        0.14       -2.13      1.99 o
  -6   4   1       80.39       76.72      3.30 o
  -5   4   1      138.25      114.99      3.59 o
  -4   4   1     1113.29     1105.44     10.43 o
  -3   4   1      525.41      452.49      5.47 o
  -2   4   1      274.22      266.69      3.82 o
  -1   4   1      920.99      993.45     17.86 o
   0   4   1     2277.77     2431.10     31.67 o
   1   4   1      154.44      175.51      4.59 o
   2   4   1     1763.64     1850.47     15.22 o
   3   4   1       27.02       22.13      1.65 o
   4   4   1      278.53      277.45      6.18 o
   5   4   1      266.08      222.52      7.70 o
   6   4   1      739.80      779.56     11.37 o
   7   4   1        9.17        8.00      2.79 o
   8   4   1       14.77        7.47      5.03 o
   9   4   1        1.59        1.19      3.89 o
  10   4   1       18.16        9.37      4.58 o
  11   4   1        3.14        3.59      4.98 o
  12   4   1        3.52        5.23      8.04 o
  13   4   1        0.05       -6.60      7.23 o
 -13   5   1        5.58       10.71      7.11 o
 -12   5   1       36.07       37.96      6.50 o
 -11   5   1       30.21       36.10      5.90 o
 -10   5   1        0.36        3.08      4.16 o
  -9   5   1      210.35      218.59      8.99 o
  -8   5   1      281.86      304.56      8.34 o
  -7   5   1      240.28      233.48      7.23 o
  -6   5   1       36.13       37.36      2.88 o
  -5   5   1        9.46        7.43      1.44 o
  -4   5   1      217.86      232.30      3.88 o
  -3   5   1      100.68       97.32      2.94 o
  -2   5   1      151.62      164.69      3.46 o
  -1   5   1       49.32       50.38      2.60 o
   0   5   1       56.46       53.92      3.73 o
   1   5   1      507.11      542.61      8.42 o
   2   5   1      803.35      944.34     12.68 o
   3   5   1      102.51       96.54      2.39 o
   4   5   1      297.41      309.23      5.33 o
   5   5   1      240.73      235.54      6.03 o
   6   5   1        4.73        2.71      2.20 o
   7   5   1        0.01       -3.84      2.56 o
   8   5   1       19.44       27.26      4.58 o
   9   5   1       83.00       81.88      6.82 o
  10   5   1       81.10       82.45      7.35 o
  11   5   1       75.68       88.80      7.92 o
  12   5   1        5.31        4.75      7.24 o
 -13   6   1        1.12       -9.65      6.44 o
 -12   6   1       28.93       19.02      5.91 o
 -11   6   1       21.52       18.45      5.35 o
 -10   6   1       59.05       64.36      6.65 o
  -9   6   1        0.07       -0.75      4.05 o
  -8   6   1        4.42        6.22      3.13 o
  -7   6   1      537.87      541.76     10.07 o
  -6   6   1      585.84      594.51      8.44 o
  -5   6   1      498.46      532.66      7.05 o
  -4   6   1      695.67      664.50      7.34 o
  -3   6   1      929.52      880.83     10.26 o
  -2   6   1      355.56      299.25      7.64 o
  -1   6   1     2290.15     2385.28     27.49 o
   0   6   1     2604.19     2880.83     38.13 o
   1   6   1       38.56       62.73     15.64 o
   2   6   1      315.34      334.04      7.98 o
   3   6   1     1712.17     1723.45     22.01 o
   4   6   1      168.86      170.83      3.78 o
   5   6   1       74.78       82.71      3.83 o
   6   6   1       49.79       42.61      3.77 o
   7   6   1      247.99      267.99      7.77 o
   8   6   1       66.61       77.86      6.20 o
   9   6   1       64.73       57.51      6.29 o
  10   6   1        2.44        3.41      4.58 o
  11   6   1        3.68        8.37      5.64 o
  12   6   1       15.74       12.96     11.40 o
 -12   7   1       14.53        0.85      6.32 o
 -11   7   1        6.82       -5.21      4.66 o
 -10   7   1        8.87        4.67      4.66 o
  -9   7   1        8.64       20.04      7.17 o
  -8   7   1      142.61      132.49      8.88 o
  -7   7   1        6.29        5.85      2.89 o
  -6   7   1        0.39        1.30      1.89 o
  -5   7   1       57.66       55.81      2.65 o
  -4   7   1        9.93       13.90      2.10 o
  -3   7   1       97.51      105.66      3.78 o
  -2   7   1       11.68       12.27      2.04 o
  -1   7   1       48.40       54.47      2.56 o
   0   7   1        0.49        2.06      1.75 o
   1   7   1        0.41       -1.47      1.57 o
   2   7   1        0.04       -2.40      2.43 o
   3   7   1        2.97        3.36      2.01 o
   4   7   1       49.46       57.74      2.59 o
   5   7   1      322.08      311.78      6.65 o
   6   7   1      116.25      103.85      5.03 o
   7   7   1        8.01        7.92      3.54 o
   8   7   1       42.13       34.26      5.21 o
   9   7   1        0.02        3.38      4.29 o
  10   7   1        3.79       10.09      5.22 o
  11   7   1        1.71       -1.96      5.16 o
 -12   8   1       48.24       52.81      8.81 o
 -11   8   1       36.63       30.03      7.26 o
 -10   8   1       59.73       67.46      7.87 o
  -9   8   1      201.08      185.02     10.58 o
  -8   8   1      398.56      416.12     13.88 o
  -7   8   1       52.27       62.01      4.37 o
  -6   8   1       82.49       59.60      4.86 o
  -5   8   1      221.13      215.93      5.60 o
  -4   8   1      410.59      415.97      7.53 o
  -3   8   1     1287.33     1277.72     15.85 o
  -2   8   1      638.01      645.82     11.98 o
  -1   8   1      111.78      113.70      7.50 o
   0   8   1       22.26       21.35      2.29 o
   1   8   1       81.81       83.05      3.87 o
   2   8   1      146.72      129.26      5.12 o
   3   8   1        4.40        2.87      2.91 o
   4   8   1      421.12      418.08      7.51 o
   5   8   1     1263.51     1220.84     20.72 o
   6   8   1      726.80      723.03     13.75 o
   7   8   1       20.18       21.08      6.07 o
   8   8   1        0.62       -1.35      3.94 o
   9   8   1       34.79       43.65      5.74 o
  10   8   1       20.09       19.13      6.53 o
  11   8   1       28.48       30.75      8.08 o
 -11   9   1        0.06       -6.38      5.94 o
 -10   9   1       20.02       24.24      6.11 o
  -9   9   1      127.35      123.00      9.15 o
  -8   9   1       15.70       10.84      4.89 o
  -7   9   1       69.76       71.78      5.28 o
  -6   9   1      182.89      199.93      6.70 o
  -5   9   1       67.43       53.16      3.05 o
  -4   9   1      103.01       94.72      6.25 o
  -3   9   1       27.80       25.11      2.87 o
  -2   9   1       10.20        9.12      2.07 o
  -1   9   1       11.05       11.17      2.96 o
   0   9   1        6.64       10.42      2.78 o
   1   9   1       21.79       18.33      3.19 o
   2   9   1      421.62      392.31     10.13 o
   3   9   1      102.01      100.18      5.59 o
   4   9   1       73.37       77.55      3.56 o
   5   9   1      125.20      127.23      6.36 o
   6   9   1      236.60      239.54      7.91 o
   7   9   1       22.32       24.83      4.98 o
   8   9   1       16.30       24.33      8.15 o
   9   9   1       12.99       15.47      6.48 o
  10   9   1       33.85       31.05      7.15 o
 -10  10   1        3.29        6.44      5.80 o
  -9  10   1      127.78      113.21      8.94 o
  -8  10   1       74.63       82.85      7.50 o
  -7  10   1       67.35       63.14      5.05 o
  -6  10   1        0.06        0.81      4.51 o
  -5  10   1      191.48      183.31      5.02 o
  -4  10   1      190.27      180.24      7.28 o
  -3  10   1       53.50       55.51      4.16 o
  -2  10   1      378.17      365.25      9.01 o
  -1  10   1        6.45       -8.42      6.01 o
   0  10   1      153.39      117.84      7.21 o
   1  10   1        0.30       -2.86      3.09 o
   2  10   1        0.02       -4.64      3.09 o
   3  10   1      135.32      143.70      6.71 o
   4  10   1      165.48      161.21      5.04 o
   5  10   1      116.23      140.05      7.04 o
   6  10   1       49.55       48.13      4.81 o
   7  10   1       22.79       19.06      5.29 o
   8  10   1        0.21       -1.25      6.81 o
   9  10   1        2.79        1.30      7.96 o
  -8  11   1        1.43        2.84     11.42 o
  -7  11   1        0.01       -8.28      6.61 o
  -6  11   1        0.13        0.51      2.71 o
  -5  11   1        1.69        3.42      2.35 o
  -4  11   1       26.75       33.67      7.21 o
  -3  11   1        1.14        3.07      3.76 o
  -2  11   1        4.36        3.44      2.89 o
  -1  11   1        0.28       -3.61      2.55 o
   0  11   1       22.01       18.04      3.61 o
   1  11   1        4.77        3.61      4.81 o
   2  11   1       29.40       30.78      4.62 o
   3  11   1        0.02        1.20      4.81 o
   4  11   1       11.10       10.44      2.31 o
   5  11   1        1.35       -1.46      2.60 o
   6  11   1       12.41        6.37      5.58 o
   7  11   1       28.26       24.61      5.37 o
  -6  12   1       13.22       13.95      3.23 o
  -5  12   1       12.52       13.23      7.21 o
  -4  12   1       50.73       42.09      8.42 o
  -3  12   1       31.21       34.87      7.21 o
  -2  12   1      267.31      282.96     10.60 o
  -1  12   1      353.33      342.72     19.84 o
   0  12   1      237.71      217.64     10.82 o
   1  12   1        2.25        4.81      4.81 o
   2  12   1       51.71       60.12      8.42 o
   3  12   1      136.33      115.43     12.02 o
   4  12   1      218.43      210.25      6.53 o
   5  12   1      126.81      147.37     11.78 o
  -3  13   1        3.27       10.82      4.81 o
  -2  13   1        1.19        6.01      4.81 o
  -1  13   1        0.07        0.17      7.21 o
   0  13   1        5.58        4.92      2.25 o
   1  13   1        5.42        7.21      4.81 o
   2  13   1        1.01       -1.20      4.81 o
 -15   0   2       11.51       22.85     15.63 o
 -14   0   2       18.06       36.07     16.83 o
 -13   0   2       53.52       44.95      9.53 o
 -12   0   2       49.11       31.95      8.66 o
 -11   0   2      294.69      292.79     36.67 o
 -10   0   2       26.07       19.28      4.81 o
  -9   0   2       52.20       70.86      7.35 o
  -8   0   2      147.22      140.17      7.33 o
  -7   0   2     2367.10     2295.12     33.92 o
  -6   0   2      589.76      599.08     10.49 o
  -5   0   2      531.59      590.54      8.81 o
  -4   0   2     8495.67     8315.32     72.27 o
  -3   0   2      245.35      300.33      4.13 o
  -1   0   2     4978.90     4918.13     60.37 o
   0   0   2      322.33      342.03      4.60 o
   1   0   2      124.69      112.78      3.27 o
   2   0   2   121141.78   117860.37   1101.56 o
   3   0   2    18694.82    18157.95    192.09 o
   4   0   2     2291.27     2361.26     30.55 o
   5   0   2       86.08       85.79      5.60 o
   6   0   2       45.96       41.69      5.29 o
   7   0   2       16.56       17.61      4.16 o
   8   0   2       90.56       98.55      9.08 o
   9   0   2       19.85        9.62     12.02 o
  10   0   2      299.22      304.22     25.25 o
  11   0   2      125.98       94.99     19.24 o
  12   0   2       12.81        7.21     14.43 o
  13   0   2        8.08       10.82     14.43 o
 -15   1   2       26.20       40.58     18.04 o
 -14   1   2      101.37       95.03     10.77 o
 -13   1   2        2.01       -8.72      5.82 o
 -12   1   2       58.25       62.80      6.77 o
 -11   1   2      150.87      163.29      7.92 o
 -10   1   2        1.77        5.31      2.76 o
  -9   1   2       16.89       16.83      2.94 o
  -8   1   2       45.84       47.44      2.73 o
  -7   1   2      136.41      132.70      4.64 o
  -6   1   2        0.73       -1.23      1.13 o
  -5   1   2      165.90      157.96      3.03 o
  -4   1   2      207.22      183.63      2.73 o
  -3   1   2    16287.49    16319.82     96.30 o
  -2   1   2      491.20      521.88      4.98 o
  -1   1   2     7838.76     7778.10     54.30 o
   0   1   2     6639.56     6530.54     43.75 o
   1   1   2     2551.54     2489.10     19.87 o
   2   1   2    40077.69    38848.95    296.37 o
   3   1   2      650.18      602.30      6.40 o
   4   1   2        1.14        0.89      1.41 o
   5   1   2       64.40       64.87      3.20 o
   6   1   2      167.47      184.23      5.76 o
   7   1   2       20.95       24.16      2.94 o
   8   1   2      202.38      205.86      6.57 o
   9   1   2        1.00       -2.28      4.31 o
  10   1   2      216.01      198.29     16.56 o
  11   1   2       10.70       15.09      9.24 o
  12   1   2        9.35       14.09     10.60 o
  13   1   2        9.62        8.75     10.60 o
 -15   2   2        5.81       -6.01     10.20 o
 -14   2   2        0.58        1.48      8.44 o
 -13   2   2       11.81       10.66      6.66 o
 -12   2   2        4.16       -5.82      7.98 o
 -11   2   2       28.61       34.08      4.60 o
 -10   2   2      181.67      172.02      7.17 o
  -9   2   2      824.87      795.55     15.47 o
  -8   2   2      766.09      784.62     10.63 o
  -7   2   2       96.15      114.78      4.52 o
  -6   2   2      790.18      782.04      8.98 o
  -5   2   2     2191.75     2153.14     25.83 o
  -4   2   2      781.87      736.19      6.42 o
  -3   2   2     5712.45     5933.57     37.42 o
  -2   2   2     4038.19     4069.29     28.99 o
  -1   2   2     4922.96     4784.14     31.98 o
   0   2   2     7294.92     7176.77     53.73 o
   1   2   2     2137.71     2206.68     16.70 o
   2   2   2      395.38      427.72      4.99 o
   3   2   2      266.28      267.96      4.27 o
   4   2   2     1952.48     1953.03     19.30 o
   5   2   2      358.86      366.21      6.65 o
   6   2   2      190.52      192.94      5.57 o
   7   2   2      166.01      168.75      5.89 o
   8   2   2       12.10       12.69      3.65 o
   9   2   2       19.17       15.80      4.78 o
  10   2   2      109.93       89.78     12.75 o
  11   2   2       10.33       16.52      9.75 o
  12   2   2        0.00       -1.80      9.35 o
  13   2   2        9.88       10.72     10.10 o
 -15   3   2        0.06       -3.77      6.85 o
 -14   3   2       13.24       17.90      7.12 o
 -13   3   2       11.28       24.29      7.15 o
 -12   3   2        0.12        0.79      4.31 o
 -11   3   2        5.26       11.42      4.34 o
 -10   3   2        5.20       11.29      3.55 o
  -9   3   2      102.66      117.75      5.41 o
  -8   3   2      393.16      438.59      9.39 o
  -7   3   2       75.45       82.97      3.55 o
  -6   3   2     2071.83     2164.97     18.52 o
  -5   3   2        1.98       -0.95      1.04 o
  -4   3   2     1462.21     1537.39     12.86 o
  -3   3   2      330.10      367.78      3.64 o
  -2   3   2      205.53      181.97      4.34 o
  -1   3   2      330.50      350.59      5.08 o
   0   3   2        1.87        3.01      0.90 o
   1   3   2     1135.27     1076.59     10.96 o
   2   3   2       32.78       33.48      1.80 o
   3   3   2      559.47      563.56      8.23 o
   4   3   2      267.51      329.32      6.31 o
   5   3   2        7.46        5.35      2.11 o
   6   3   2        0.07       -1.63      2.23 o
   7   3   2        3.08       -2.48      2.60 o
   8   3   2      236.02      253.17      9.68 o
   9   3   2      131.95      129.31      8.06 o
  10   3   2       28.15       24.03      5.79 o
  11   3   2        6.43        9.62     12.63 o
  12   3   2        4.55        9.09     14.43 o
  13   3   2        8.62        0.65     10.10 o
 -14   4   2        0.06        3.11      7.15 o
 -13   4   2        0.98       -2.00      5.94 o
 -12   4   2       14.86       13.61      6.01 o
 -11   4   2        8.75        3.21      4.43 o
 -10   4   2      554.67      605.97     14.47 o
  -9   4   2     1040.64     1018.17     47.94 o
  -8   4   2      457.42      464.55      8.56 o
  -7   4   2        3.92       -0.11      1.84 o
  -6   4   2      515.28      510.70      7.02 o
  -5   4   2        8.94        6.50      1.11 o
  -4   4   2     1877.81     2002.99     16.78 o
  -3   4   2      575.99      529.13      6.56 o
  -2   4   2       65.63       71.49      3.19 o
  -1   4   2      104.92       87.46      3.50 o
   0   4   2      634.57      607.43     10.93 o
   1   4   2     3710.52     3656.69     32.79 o
   2   4   2     9837.61     9939.75     75.33 o
   3   4   2      714.12      603.40      7.23 o
   4   4   2     2389.97     2436.64     24.73 o
   5   4   2      326.01      337.69      6.97 o
   6   4   2      120.36      118.00      5.38 o
   7   4   2       82.16       77.01      8.52 o
   8   4   2       27.04       16.78      8.31 o
   9   4   2        4.54        1.03      4.16 o
  10   4   2       51.28       53.73      6.83 o
  11   4   2        0.16        6.20      6.11 o
  12   4   2        5.32       21.06     25.85 o
 -14   5   2       42.82       41.83      8.94 o
 -13   5   2        0.14        1.76      6.37 o
 -12   5   2        1.26        1.32      5.05 o
 -11   5   2        7.48        7.99      4.64 o
 -10   5   2       50.05       49.69      5.89 o
  -9   5   2        0.99        3.70      3.79 o
  -8   5   2       11.26       14.50      2.97 o
  -7   5   2       27.03       24.69      2.81 o
  -6   5   2       99.80       86.25      3.24 o
  -5   5   2        1.03        2.06      1.15 o
  -4   5   2        0.33       -1.35      0.92 o
  -3   5   2     1117.90     1206.24     15.91 o
  -2   5   2      307.81      300.08      7.51 o
  -1   5   2     1173.12     1199.61     21.05 o
   0   5   2      212.35      234.71      5.72 o
   1   5   2      812.62      828.25     10.79 o
   2   5   2     2333.22     2421.18     21.24 o
   3   5   2     1156.79     1205.92     12.35 o
   4   5   2      113.59      139.42      4.66 o
   5   5   2       14.22        8.19      2.21 o
   6   5   2        0.62       -3.07      2.05 o
   7   5   2       15.37       15.79      4.27 o
   8   5   2       27.14       29.31      4.98 o
   9   5   2        0.25        0.64      5.21 o
  10   5   2       27.08       21.75      5.58 o
  11   5   2        3.08        0.99      9.30 o
  12   5   2       17.56       12.76     10.96 o
 -13   6   2        7.21        7.04      5.79 o
 -12   6   2       26.26       17.69      5.95 o
 -11   6   2       17.23       13.67      8.50 o
 -10   6   2      119.31      119.46      8.33 o
  -9   6   2      549.14      572.34     15.10 o
  -8   6   2      444.00      434.60      9.55 o
  -7   6   2      571.12      564.45      9.02 o
  -6   6   2       32.06       21.27      2.24 o
  -5   6   2      125.14      139.44      3.19 o
  -4   6   2        5.42        2.07      2.68 o
  -3   6   2      370.71      343.12      7.01 o
  -2   6   2      234.94      236.09      6.90 o
  -1   6   2     2813.12     2884.76     47.05 o
   0   6   2     1640.51     1535.90     21.79 o
   1   6   2      913.36      903.86     13.48 o
   2   6   2      108.88      159.36      3.38 o
   3   6   2      108.02      100.74      3.36 o
   4   6   2     1566.06     1537.12     15.79 o
   5   6   2       56.59       49.29      3.73 o
   6   6   2      267.67      239.15      7.83 o
   7   6   2       21.73       15.53      4.10 o
   8   6   2        1.50        1.19      4.05 o
   9   6   2        2.71        4.91      4.31 o
  10   6   2       25.54       22.00      5.64 o
  11   6   2        0.52        2.44      5.28 o
 -13   7   2        7.54        5.23      6.77 o
 -12   7   2        2.56        9.18     10.02 o
 -11   7   2        2.05       -6.19      4.43 o
 -10   7   2        2.28        3.03      6.60 o
  -9   7   2       22.25       31.44      4.91 o
  -8   7   2       44.66       44.67      4.24 o
  -7   7   2       13.38       11.42      2.70 o
  -6   7   2      391.01      408.56      6.07 o
  -5   7   2      322.01      328.62      5.10 o
  -4   7   2      599.08      618.52     10.92 o
  -3   7   2      473.72      505.41      8.94 o
  -2   7   2        0.08       -0.60      1.54 o
  -1   7   2      224.48      215.51      7.21 o
   0   7   2      218.16      216.04      5.08 o
   1   7   2       13.80        7.49      2.20 o
   2   7   2      271.03      285.40      7.31 o
   3   7   2       14.57       16.50      2.13 o
   4   7   2       28.53       26.40      2.71 o
   5   7   2        7.98       10.45      4.37 o
   6   7   2        2.62       -2.21      2.79 o
   7   7   2        2.94        5.21      3.79 o
   8   7   2       87.33       95.78      7.19 o
   9   7   2      139.67      156.53      9.51 o
  10   7   2       17.18       20.70      6.35 o
  11   7   2        1.42        4.75      5.97 o
 -12   8   2        0.37       -0.14      6.24 o
 -11   8   2       56.93       70.05      8.33 o
 -10   8   2      168.01      180.23     10.96 o
  -9   8   2      388.85      396.25     13.71 o
  -8   8   2      921.03      953.62     24.27 o
  -7   8   2       18.19       10.98      3.47 o
  -6   8   2      203.89      219.97      7.12 o
  -5   8   2      752.28      758.60     11.54 o
  -4   8   2        2.60        0.33      2.59 o
  -3   8   2        2.91       -1.87      2.35 o
  -2   8   2      273.76      276.20      6.41 o
  -1   8   2      284.88      306.79     10.22 o
   0   8   2      274.94      287.43      8.00 o
   1   8   2       68.83       63.32      3.87 o
   2   8   2      602.93      607.08     17.36 o
   3   8   2       96.10       91.46      3.74 o
   4   8   2      524.54      498.20      9.18 o
   5   8   2      285.11      294.68      8.34 o
   6   8   2       73.39       82.09      8.85 o
   7   8   2      149.00      132.85      7.76 o
   8   8   2        7.19        1.93      4.29 o
   9   8   2       22.68       27.21      6.64 o
  10   8   2       24.78       13.88      7.78 o
 -11   9   2        5.88        5.38      5.80 o
 -10   9   2       10.89       14.65      6.00 o
  -9   9   2        5.76       19.17      9.62 o
  -8   9   2       12.90       17.42      5.06 o
  -7   9   2      122.59      103.29      7.85 o
  -6   9   2       72.69       70.99      4.40 o
  -5   9   2       87.99       78.79      4.48 o
  -4   9   2       61.24       59.40      4.43 o
  -3   9   2        5.36        3.94      2.07 o
  -2   9   2       11.58        7.74      3.45 o
  -1   9   2      215.72      202.58      7.10 o
   0   9   2       46.28       35.15      3.43 o
   1   9   2       22.80       24.99      3.43 o
   2   9   2       18.03       13.28      3.98 o
   3   9   2      109.03       97.64      3.87 o
   4   9   2      256.98      253.13      6.67 o
   5   9   2       89.08      102.31      6.72 o
   6   9   2        0.05        3.26      4.16 o
   7   9   2        1.91        0.90      4.61 o
   8   9   2        0.31        0.08      4.98 o
   9   9   2        2.61       -4.77      5.43 o
 -10  10   2        0.02       -7.59      5.06 o
  -9  10   2        0.02       -2.29      9.10 o
  -8  10   2       45.34       69.23      9.52 o
  -7  10   2       81.86       75.37      5.13 o
  -6  10   2       25.21       24.22      3.03 o
  -5  10   2       13.58       12.16      6.27 o
  -4  10   2      131.81      145.00      6.07 o
  -3  10   2       33.95       16.99      3.50 o
  -2  10   2       42.13       42.45      3.79 o
  -1  10   2      285.14      289.98      9.87 o
   0  10   2      692.80      674.73     16.17 o
   1  10   2      219.88      249.28      9.78 o
   2  10   2      303.93      308.59     13.83 o
   3  10   2      441.06      442.07      8.53 o
   4  10   2       36.39       41.54      3.40 o
   5  10   2       13.90       15.30      3.33 o
   6  10   2        0.34        1.96      3.89 o
   7  10   2        5.56        0.60      5.06 o
   8  10   2       23.18       23.13      6.74 o
  -9  11   2        4.69        5.21      5.36 o
  -8  11   2        0.04        4.49      4.36 o
  -7  11   2        3.21        5.64      3.82 o
  -6  11   2       18.39       25.20      3.08 o
  -5  11   2       10.85       10.82      6.01 o
  -4  11   2       23.37       14.43      6.01 o
  -3  11   2        7.34        3.61      3.40 o
  -2  11   2       51.12       45.94      5.41 o
  -1  11   2       50.47       52.91      6.01 o
   0  11   2        0.06       -2.40      3.61 o
   1  11   2      115.59      107.02      8.42 o
   2  11   2       29.54       19.24      6.01 o
   3  11   2       40.20       44.57      3.62 o
   4  11   2       34.45       30.71      3.62 o
   5  11   2       42.70       36.66      4.22 o
   6  11   2        7.41        4.33      4.36 o
   7  11   2        0.97        2.79      4.46 o
  -7  12   2        3.48        3.17      4.18 o
  -6  12   2        6.40        3.21      2.68 o
  -5  12   2       64.85       75.75     10.82 o
  -4  12   2        2.84        3.61      6.01 o
  -3  12   2        0.05        2.40      4.81 o
  -2  12   2        4.56       -1.20      3.40 o
  -1  12   2       15.76        6.78      2.25 o
   0  12   2        9.12        1.20      3.61 o
   1  12   2        4.67       -1.20      4.81 o
   2  12   2       10.13        9.62      6.01 o
   3  12   2       23.86       16.03      4.81 o
   4  12   2       36.75       30.06      5.10 o
   5  12   2        1.73       -8.42      6.01 o
  -4  13   2       11.80       15.63      7.21 o
  -3  13   2        0.03        1.20      4.81 o
  -2  13   2        1.06        3.61      4.81 o
  -1  13   2        0.28       -2.40      2.08 o
   0  13   2       11.28       10.65      2.89 o
   1  13   2        6.70        8.42      6.01 o
   2  13   2        0.01       -3.61      4.81 o
 -15   1   3        0.74       -7.50      8.90 o
 -14   1   3        2.83       -6.22      6.11 o
 -13   1   3        0.17       -4.70      5.37 o
 -12   1   3        0.05       -6.07      4.04 o
 -11   1   3       13.36       15.18      3.79 o
 -10   1   3      302.76      294.85      7.56 o
  -9   1   3       49.87       42.97      3.13 o
  -8   1   3      338.63      331.04      5.95 o
  -7   1   3      903.50      968.16     11.43 o
  -6   1   3      277.65      261.86      4.28 o
  -5   1   3      596.35      542.54      5.47 o
  -4   1   3     2093.36     2206.12     17.24 o
  -3   1   3     4421.88     4360.52     31.56 o
  -2   1   3     3999.75     3883.23     33.75 o
  -1   1   3        4.07        1.20      0.51 o
   0   1   3       57.47       72.51      1.79 o
   1   1   3     4746.90     4562.18     36.77 o
   2   1   3      420.29      457.63      6.01 o
   3   1   3     1207.52     1202.00     14.11 o
   4   1   3     1923.25     1887.19     20.91 o
   5   1   3      834.43      742.95     11.90 o
   6   1   3        0.67       -0.33      3.14 o
   7   1   3       11.35       14.86      3.27 o
   8   1   3       11.06        4.94      4.56 o
   9   1   3       17.05       10.82      8.90 o
  10   1   3       65.26       77.93     15.63 o
  11   1   3        0.26       -6.01     12.02 o
  12   1   3        0.43       -4.44      9.75 o
 -15   2   3        0.05        1.68      7.03 o
 -14   2   3        0.01        1.90      6.11 o
 -13   2   3       11.39        5.25      6.11 o
 -12   2   3      106.06      100.29      7.60 o
 -11   2   3       25.86       28.31      4.28 o
 -10   2   3        4.90        2.09      3.00 o
  -9   2   3       20.24       22.74      2.75 o
  -8   2   3      202.79      201.33      6.14 o
  -7   2   3       14.39       22.38      2.14 o
  -6   2   3     1258.99     1233.51     11.40 o
  -5   2   3     3852.45     3729.15     42.29 o
  -4   2   3    13031.46    13074.87     90.73 o
  -3   2   3     4053.01     4123.13     42.45 o
  -2   2   3     8092.48     7999.52     56.00 o
  -1   2   3    13422.37    13180.89     87.19 o
   0   2   3     2960.42     2931.84     22.46 o
   1   2   3     3547.10     3555.17     29.19 o
   2   2   3      223.78      222.87      6.27 o
   3   2   3       82.19       72.91      3.64 o
   4   2   3     1625.19     1746.59     19.79 o
   5   2   3       38.98       47.33      3.30 o
   6   2   3      932.43      930.91     13.58 o
   7   2   3       10.59        8.47      5.21 o
   8   2   3       15.94       20.41      5.08 o
   9   2   3       34.03       22.10      6.53 o
  10   2   3        2.63       -1.20      8.50 o
  11   2   3        1.71        7.11      9.24 o
  12   2   3        1.36      -13.35      8.90 o
 -15   3   3        0.87        5.63      7.50 o
 -14   3   3        0.00       -3.56      6.11 o
 -13   3   3        0.83       -0.23      5.82 o
 -12   3   3        6.64        9.80      4.53 o
 -11   3   3        9.83       20.07      4.66 o
 -10   3   3        0.30       -2.45      3.04 o
  -9   3   3      476.28      520.07      9.67 o
  -8   3   3       68.09       67.50      4.14 o
  -7   3   3       10.41        4.02      1.65 o
  -6   3   3        0.87        4.40      1.35 o
  -5   3   3     1630.28     1764.44     14.26 o
  -4   3   3      399.74      386.84      5.10 o
  -3   3   3      629.44      587.61      5.89 o
  -2   3   3      202.32      213.39      3.54 o
  -1   3   3      191.47      198.07      3.04 o
   0   3   3     1545.10     1510.04     13.24 o
   1   3   3      292.28      314.34      5.05 o
   2   3   3      428.08      476.51      8.78 o
   3   3   3       54.33       44.93      2.89 o
   4   3   3      364.05      377.23      6.80 o
   5   3   3      325.95      332.54      8.43 o
   6   3   3        6.86        6.04      2.60 o
   7   3   3       30.08       21.88      4.36 o
   8   3   3       61.02       51.64      7.00 o
   9   3   3       15.77       17.50      7.21 o
  10   3   3       11.34       12.20      8.66 o
  11   3   3        0.02       -3.24      9.75 o
  12   3   3        1.16       -4.62     10.60 o
 -15   4   3        0.10        5.02      7.73 o
 -14   4   3        0.60       -2.79      6.66 o
 -13   4   3        0.83       -3.93      5.37 o
 -12   4   3        2.90        1.79      4.36 o
 -11   4   3       38.39       30.54      5.05 o
 -10   4   3      128.26      139.57      7.68 o
  -9   4   3      159.00      145.36      8.27 o
  -8   4   3       11.97       14.75      2.31 o
  -7   4   3      672.79      650.00      7.54 o
  -6   4   3       20.19       21.16      1.79 o
  -5   4   3        8.76        4.29      1.40 o
  -4   4   3     1295.31     1319.77     13.26 o
  -3   4   3     1998.73     2016.95     20.54 o
  -2   4   3      120.62      108.22      2.53 o
  -1   4   3     1066.70     1034.66     11.39 o
   0   4   3      405.08      396.94      5.34 o
   1   4   3      301.33      331.86      4.06 o
   2   4   3      234.68      249.72      4.55 o
   3   4   3      480.65      516.35      8.80 o
   4   4   3      354.24      375.51      7.40 o
   5   4   3       36.80       32.62      3.01 o
   6   4   3        4.76        3.17      2.75 o
   7   4   3        9.84        4.60      3.97 o
   8   4   3       15.39        4.41      4.36 o
   9   4   3        0.15       -4.73      5.20 o
  10   4   3       13.02       11.24      9.75 o
  11   4   3        3.09       -9.37      8.04 o
  12   4   3        0.38       -7.67     12.63 o
 -14   5   3        2.85        3.06      6.86 o
 -13   5   3       18.25       19.73      5.74 o
 -12   5   3        3.58       -0.96      6.94 o
 -11   5   3        0.88       -1.78      4.16 o
 -10   5   3      170.09      211.81      9.07 o
  -9   5   3      409.83      443.35      9.98 o
  -8   5   3       20.62       12.53      2.53 o
  -7   5   3      805.76      801.06      9.59 o
  -6   5   3      252.24      250.30      7.03 o
  -5   5   3      283.07      272.73      4.16 o
  -4   5   3      254.72      319.54      5.33 o
  -3   5   3     1014.68     1062.06     17.93 o
  -2   5   3      138.68      175.52      4.51 o
  -1   5   3      132.84      125.68      3.02 o
   0   5   3      144.74      179.69      3.49 o
   1   5   3      810.80      835.20      8.98 o
   2   5   3     1062.51     1048.52     10.88 o
   3   5   3      830.30      845.08     10.63 o
   4   5   3       20.00       16.79      2.36 o
   5   5   3        2.41        0.80      2.24 o
   6   5   3      109.30      104.85      5.59 o
   7   5   3       17.74       16.11      4.24 o
   8   5   3        0.02       -3.71      4.22 o
   9   5   3        7.77        8.19      6.75 o
  10   5   3        0.21        7.42      6.44 o
  11   5   3        7.90       -4.76      8.90 o
 -14   6   3        3.06        2.35      7.26 o
 -13   6   3        1.48        1.86      5.55 o
 -12   6   3       33.30       38.22      6.09 o
 -11   6   3       98.35       99.72      7.60 o
 -10   6   3       86.74      100.06      6.98 o
  -9   6   3      102.23       88.15      5.44 o
  -8   6   3       91.60       94.04      6.21 o
  -7   6   3       64.05       55.95      4.03 o
  -6   6   3      537.22      528.42      6.90 o
  -5   6   3     1043.01     1040.99     13.49 o
  -4   6   3     2912.85     2966.20     27.64 o
  -3   6   3     1221.97     1209.20     18.64 o
  -2   6   3     2243.30     2200.75     29.71 o
  -1   6   3     1072.86      956.93     14.23 o
   0   6   3      436.65      414.86      6.30 o
   1   6   3      460.47      432.70      5.74 o
   2   6   3      885.42      903.93     12.64 o
   3   6   3        9.71        7.74      2.10 o
   4   6   3      788.71      799.03     17.03 o
   5   6   3      213.15      210.69      6.72 o
   6   6   3       48.37       48.48      4.49 o
   7   6   3        0.65       -2.30      3.53 o
   8   6   3        0.28        4.79      4.22 o
   9   6   3        2.93        9.18      6.05 o
  10   6   3       21.40       18.64      7.42 o
  11   6   3        5.93       -1.42      9.24 o
 -13   7   3        3.41       -7.93      5.29 o
 -12   7   3        2.59        4.83      5.71 o
 -11   7   3        0.72       -5.06      4.10 o
 -10   7   3       20.61       16.39      4.64 o
  -9   7   3       10.64        7.60      4.69 o
  -8   7   3        5.24        0.77      3.20 o
  -7   7   3        2.07       -1.73      1.96 o
  -6   7   3       61.53       64.38      3.22 o
  -5   7   3      320.79      326.69      6.06 o
  -4   7   3        8.37        8.29      2.52 o
  -3   7   3      284.70      289.86      9.24 o
  -2   7   3        2.68        3.95      1.33 o
  -1   7   3        7.33        6.84      1.79 o
   0   7   3       51.17       48.93      3.47 o
   1   7   3       12.53       12.45      1.39 o
   2   7   3        0.68        0.77      1.69 o
   3   7   3      327.67      339.52      7.06 o
   4   7   3      513.57      517.15     10.35 o
   5   7   3        1.74       -1.06      2.60 o
   6   7   3       81.70       79.83      6.20 o
   7   7   3        1.37       -3.64      4.51 o
   8   7   3        1.64        1.85      4.36 o
   9   7   3        0.28       -2.38      5.71 o
  10   7   3        1.43        3.48      8.82 o
 -12   8   3        2.84        2.06      5.80 o
 -11   8   3       16.30       26.17      8.29 o
 -10   8   3      629.32      684.35     18.67 o
  -9   8   3      540.28      567.52     15.97 o
  -8   8   3       26.88       26.41      5.39 o
  -7   8   3      772.15      754.71     12.07 o
  -6   8   3       55.86       52.81      4.66 o
  -5   8   3      454.52      448.77      6.80 o
  -4   8   3        3.40       -0.90      2.43 o
  -3   8   3      775.63      755.32     12.34 o
  -2   8   3      379.19      398.06      7.98 o
  -1   8   3     1666.16     1645.80     22.98 o
   0   8   3      678.41      694.97     12.68 o
   1   8   3       13.81       10.03      1.72 o
   2   8   3      348.55      336.96      6.54 o
   3   8   3       22.20       20.20      4.71 o
   4   8   3      151.62      129.30      5.84 o
   5   8   3       18.75       10.51      3.47 o
   6   8   3       21.74       24.32      8.44 o
   7   8   3       65.61       71.49      6.41 o
   8   8   3       30.83       20.14      5.40 o
   9   8   3        4.15        8.61      6.66 o
 -12   9   3        1.75        7.23      6.11 o
 -11   9   3        4.20        5.30      5.71 o
 -10   9   3       79.11       94.05      8.33 o
  -9   9   3       15.01       21.35      8.15 o
  -8   9   3      163.69      186.98      7.58 o
  -7   9   3      423.87      417.33      9.92 o
  -6   9   3      424.33      414.53     10.43 o
  -5   9   3      104.15       90.11      3.41 o
  -4   9   3       12.37       19.26      3.36 o
  -3   9   3       94.79       78.59      5.25 o
  -2   9   3       72.89       67.68      5.10 o
  -1   9   3        6.10        6.94      2.35 o
   0   9   3       80.99       86.36      5.44 o
   1   9   3       36.71       35.67      2.73 o
   2   9   3      819.19      826.21     13.57 o
   3   9   3       65.58       57.14      3.70 o
   4   9   3       37.92       33.99      3.58 o
   5   9   3        2.19        0.19      3.95 o
   6   9   3        2.92       -1.09      4.25 o
   7   9   3        4.09        3.84      5.06 o
   8   9   3        1.52       11.33      7.78 o
   9   9   3        1.44        1.42      8.35 o
 -10  10   3       62.11       60.29      7.60 o
  -9  10   3       42.02       37.42      6.03 o
  -8  10   3        5.09        4.68      3.75 o
  -7  10   3      286.60      275.43      8.03 o
  -6  10   3       94.87       90.91      4.47 o
  -5  10   3       18.02       18.02      2.33 o
  -4  10   3        0.13       -4.61      3.08 o
  -3  10   3      114.41      120.52      6.32 o
  -2  10   3      487.01      477.80     11.32 o
  -1  10   3      104.78       95.38      4.76 o
   0  10   3      222.63      222.47      6.18 o
   1  10   3       22.98       20.06      4.06 o
   2  10   3      203.61      179.46     10.13 o
   3  10   3       10.80       12.07      3.43 o
   4  10   3       43.42       39.94      7.15 o
   5  10   3       30.46       25.63      5.66 o
   6  10   3        2.57       -4.89      5.37 o
   7  10   3       16.05       14.56      6.66 o
  -9  11   3        0.57       -2.49      4.31 o
  -8  11   3       14.63       15.52      4.59 o
  -7  11   3        0.16        5.75      2.98 o
  -6  11   3        6.93        6.12      2.29 o
  -5  11   3        1.22       -1.20      4.81 o
  -4  11   3      140.47      131.07     10.82 o
  -3  11   3       93.70       89.80      7.21 o
  -2  11   3       73.17       70.57      4.62 o
  -1  11   3        4.93        7.82      2.55 o
   0  11   3        4.66        5.84      2.89 o
   1  11   3       53.42       43.73      3.75 o
   2  11   3       11.52       10.61      3.45 o
   3  11   3        0.39        1.22      2.94 o
   4  11   3        5.68        8.00      3.50 o
   5  11   3        9.67        9.96      5.77 o
   6  11   3        0.52        6.73      6.00 o
  -7  12   3       32.06       28.85      5.10 o
  -6  12   3       72.18       73.08      4.25 o
  -5  12   3      133.88      128.66     13.23 o
  -4  12   3      369.59      379.97     18.04 o
  -3  12   3      184.89      192.39     12.02 o
  -2  12   3      162.65      168.19     11.37 o
  -1  12   3       44.38       49.30      5.41 o
   0  12   3      100.09       97.79      9.02 o
   1  12   3       58.63       65.38      5.41 o
   2  12   3       12.99        9.62      3.09 o
   3  12   3        5.00        4.94      6.61 o
   4  12   3       22.85       22.85      8.42 o
  -4  13   3        0.09        0.00      4.81 o
  -3  13   3        3.11        0.00      4.81 o
  -2  13   3        4.35        4.81      3.61 o
  -1  13   3        7.36        2.58      3.01 o
   0  13   3       15.76       13.62      3.09 o
   1  13   3       38.45       30.17      4.81 o
 -16   0   4        8.16       26.45     18.04 o
 -15   0   4       46.82       78.16     19.24 o
 -14   0   4       91.01       91.29     13.83 o
 -13   0   4       84.72       91.82     10.67 o
 -12   0   4        7.86        7.82      6.19 o
 -11   0   4      159.26      171.58      9.42 o
 -10   0   4        0.48        1.12      3.43 o
  -9   0   4     1414.98     1434.11     24.86 o
  -8   0   4     1032.16     1079.02     19.61 o
  -7   0   4        1.58       -3.38      2.25 o
  -6   0   4     4712.46     4586.45     46.63 o
  -5   0   4    12378.43    11880.89    112.86 o
  -4   0   4    78326.32    76548.05    711.84 o
  -3   0   4       59.78       69.57      2.66 o
  -2   0   4       12.19        7.79      1.41 o
  -1   0   4     2277.20     2339.88     24.05 o
   0   0   4      732.17      732.41     10.21 o
   1   0   4     1658.85     1620.65     20.68 o
   2   0   4       13.65       14.18      2.19 o
   3   0   4     1545.76     1571.40     34.87 o
   4   0   4    10320.83     9762.67    133.48 o
   5   0   4     3820.17     3769.07     57.09 o
   6   0   4       10.42        9.65      4.54 o
   7   0   4      401.77      367.70     12.71 o
   8   0   4       39.45       51.81      9.75 o
   9   0   4       14.48       10.82     13.23 o
  10   0   4       27.45       39.68     15.63 o
  11   0   4        5.38      -16.23     10.82 o
  12   0   4        3.78      -19.84     13.23 o
 -16   1   4        0.05       -6.23      9.24 o
 -15   1   4        0.39       -4.04      9.24 o
 -14   1   4       64.75       87.37     11.15 o
 -13   1   4        1.36        1.41      4.78 o
 -12   1   4      427.54      454.11     13.12 o
 -11   1   4       31.17       32.67      4.22 o
 -10   1   4        0.08        2.07      2.02 o
  -9   1   4      433.47      456.17     10.64 o
  -8   1   4       11.68        9.34      2.03 o
  -7   1   4      315.54      346.21      5.79 o
  -6   1   4      226.43      225.55      4.49 o
  -5   1   4     1484.60     1434.07     12.27 o
  -4   1   4    37547.24    37042.50    271.58 o
  -3   1   4      773.40      745.13      7.74 o
  -2   1   4     5099.08     5013.00     41.19 o
  -1   1   4     4022.22     3959.74     27.84 o
   0   1   4      753.07      775.41      7.44 o
   1   1   4      279.31      298.25      4.89 o
   2   1   4     1706.00     1581.40     16.24 o
   3   1   4       48.34       60.25      3.31 o
   4   1   4     6020.78     5717.41     64.60 o
   5   1   4      708.51      650.55     11.96 o
   6   1   4      155.79      147.94      6.11 o
   7   1   4      280.25      280.33      9.37 o
   8   1   4       58.64       72.87      7.45 o
   9   1   4        5.17       -4.21      8.50 o
  10   1   4        9.58        9.51     14.43 o
  11   1   4        0.16      -13.53      9.02 o
  12   1   4        1.93      -12.32     10.10 o
 -16   2   4        3.29        3.87      9.75 o
 -15   2   4        2.08       12.21      6.86 o
 -14   2   4       15.99       15.26      7.46 o
 -13   2   4        0.55       -0.88      5.47 o
 -12   2   4        0.35       -1.36      3.26 o
 -11   2   4        8.44        6.33      4.24 o
 -10   2   4      336.47      336.67      7.35 o
  -9   2   4       34.64       41.89      3.38 o
  -8   2   4      562.22      590.80      8.56 o
  -7   2   4     1001.50     1036.04     10.47 o
  -6   2   4      378.80      364.94      5.05 o
  -5   2   4      161.02      208.90      3.65 o
  -4   2   4     1782.30     1815.65     14.74 o
  -3   2   4        3.11        0.56      0.78 o
  -2   2   4     3605.27     3640.73     31.37 o
  -1   2   4     1423.89     1405.36     11.77 o
   0   2   4     2678.62     2627.27     21.11 o
   1   2   4     1906.39     2005.27     19.51 o
   2   2   4     6161.02     6192.46     58.46 o
   3   2   4       38.97       62.30      4.41 o
   4   2   4      800.65      740.12     11.17 o
   5   2   4        4.41       -3.44      2.43 o
   6   2   4        6.30        0.84      2.83 o
   7   2   4      152.99      161.57     10.02 o
   8   2   4        1.47       -4.54      4.69 o
   9   2   4        0.06       -0.60      8.50 o
  10   2   4        7.07        4.81      9.35 o
  11   2   4        2.26        6.41     10.10 o
  12   2   4        0.01      -13.13     13.23 o
 -15   3   4        6.75        3.70      6.71 o
 -14   3   4        0.73        5.25      6.53 o
 -13   3   4       10.58       14.49      6.32 o
 -12   3   4       28.57       41.24      6.02 o
 -11   3   4       28.34       35.72      5.28 o
 -10   3   4      224.01      266.96      8.17 o
  -9   3   4      292.46      303.60      7.35 o
  -8   3   4      454.73      447.36      8.27 o
  -7   3   4     2180.56     2372.35     20.00 o
  -6   3   4      138.49      125.46      3.67 o
  -5   3   4       60.73       47.27      1.90 o
  -4   3   4     1026.87     1053.00     11.55 o
  -3   3   4     2778.75     2866.47     23.46 o
  -2   3   4      330.59      344.33      4.46 o
  -1   3   4     1815.56     1987.78     16.84 o
   0   3   4      796.39      769.81      8.21 o
   1   3   4     1745.67     1854.32     16.13 o
   2   3   4     2546.58     2725.68     31.13 o
   3   3   4        4.99        3.95      2.35 o
   4   3   4       23.17       15.05      3.73 o
   5   3   4       79.34       78.61      4.93 o
   6   3   4      194.76      184.48     11.25 o
   7   3   4       44.70       47.33      6.71 o
   8   3   4       67.11       85.12      8.85 o
   9   3   4       14.11       15.92      8.90 o
  10   3   4       27.35       34.87     11.05 o
  11   3   4        5.52        8.42     10.20 o
 -15   4   4       27.91       47.19      9.85 o
 -14   4   4        0.39       -4.33      6.35 o
 -13   4   4        0.73        1.07      4.78 o
 -12   4   4       21.15       22.47      4.91 o
 -11   4   4        4.11       -2.46      3.79 o
 -10   4   4       91.25      104.82      6.82 o
  -9   4   4       10.64        8.98      2.50 o
  -8   4   4      706.14      725.55      9.38 o
  -7   4   4     3596.43     3769.37     28.64 o
  -6   4   4     1693.67     1639.13     16.14 o
  -5   4   4     1989.18     1906.75     17.49 o
  -4   4   4     5031.31     5269.92     57.18 o
  -3   4   4      665.02      644.10      7.89 o
  -2   4   4      138.71      130.66      2.90 o
  -1   4   4      886.84      848.06      9.96 o
   0   4   4        0.34        0.29      0.86 o
   1   4   4     2335.83     2347.15     20.90 o
   2   4   4     2018.01     2125.56     25.39 o
   3   4   4     1401.23     1347.88     18.42 o
   4   4   4     1925.44     1984.28     23.15 o
   5   4   4      115.45      112.98      6.77 o
   6   4   4       48.20       34.80      5.82 o
   7   4   4        3.50       -0.37      4.61 o
   8   4   4        6.78       21.06      6.53 o
   9   4   4        2.19        1.99      6.42 o
  10   4   4        1.93        6.26     10.10 o
  11   4   4       13.36       23.23     10.40 o
 -15   5   4        5.70       14.67      7.85 o
 -14   5   4       11.63        8.77      7.45 o
 -13   5   4       13.57        3.47      5.08 o
 -12   5   4      110.81      130.11      8.59 o
 -11   5   4       26.86       37.39      5.40 o
 -10   5   4       13.43       11.50      3.84 o
  -9   5   4        5.51        4.63      2.75 o
  -8   5   4      120.47      148.09      4.21 o
  -7   5   4      173.21      185.20      6.30 o
  -6   5   4        1.93        3.02      1.48 o
  -5   5   4     1514.29     1662.82     17.14 o
  -4   5   4     1547.87     1583.57     19.40 o
  -3   5   4       31.70       51.91      2.18 o
  -2   5   4      503.09      558.49      8.06 o
  -1   5   4      165.07      162.73      3.65 o
   0   5   4       93.85       94.47      3.13 o
   1   5   4      384.84      429.44      7.41 o
   2   5   4      189.51      224.87      5.33 o
   3   5   4       58.39       56.46      3.73 o
   4   5   4      907.38      894.62     16.49 o
   5   5   4       90.25       93.83      5.74 o
   6   5   4        0.84       -1.87      4.36 o
   7   5   4       48.73       38.62      6.71 o
   8   5   4        9.52       11.89      6.32 o
   9   5   4        5.31        1.72      6.32 o
  10   5   4        0.70        2.40     18.04 o
  11   5   4        3.12       -7.48      9.75 o
 -14   6   4       18.95        6.35      7.06 o
 -13   6   4        1.11        3.17      5.43 o
 -12   6   4       29.26       24.91      5.67 o
 -11   6   4        4.16        3.53      6.60 o
 -10   6   4       42.26       37.49      4.91 o
  -9   6   4        6.34        8.94      3.13 o
  -8   6   4       35.61       32.89      3.12 o
  -7   6   4     1633.92     1615.77     16.88 o
  -6   6   4      605.54      542.75      7.36 o
  -5   6   4      176.45      164.88      4.04 o
  -4   6   4      417.44      509.81      8.15 o
  -3   6   4      338.15      349.30      5.54 o
  -2   6   4       34.10       33.58      2.57 o
  -1   6   4      511.94      581.06      8.75 o
   0   6   4      519.76      543.74      8.10 o
   1   6   4     1155.78     1131.90     14.57 o
   2   6   4     1490.97     1427.79     20.11 o
   3   6   4      384.49      394.19      8.34 o
   4   6   4       66.54       62.81      4.78 o
   5   6   4       92.48       90.81      6.78 o
   6   6   4       57.77       48.07      6.81 o
   7   6   4       14.30       15.07      5.82 o
   8   6   4        2.90        3.27      5.60 o
   9   6   4        1.83        2.09      6.44 o
  10   6   4        8.77       20.25     10.60 o
 -14   7   4        0.45        3.37      6.31 o
 -13   7   4       13.60       18.29      6.53 o
 -12   7   4       12.09        3.57      5.50 o
 -11   7   4        4.62       13.86      4.91 o
 -10   7   4      297.36      314.29     10.44 o
  -9   7   4      135.97      152.72      6.33 o
  -8   7   4      304.88      321.81      8.67 o
  -7   7   4      721.76      715.79      9.48 o
  -6   7   4       74.15       71.92      4.75 o
  -5   7   4       22.64       28.58      2.19 o
  -4   7   4       11.89       17.34      1.91 o
  -3   7   4      483.74      464.17      6.69 o
  -2   7   4       62.92       49.53      3.15 o
  -1   7   4      191.14      176.88      5.06 o
   0   7   4      294.88      275.56      6.03 o
   1   7   4      685.99      678.15     10.21 o
   2   7   4      375.21      378.31      8.63 o
   3   7   4        5.61        6.40      3.18 o
   4   7   4      182.89      165.26      8.22 o
   5   7   4       42.06       44.90      4.80 o
   6   7   4       94.43       86.57     13.32 o
   7   7   4       28.67       32.70      7.14 o
   8   7   4       40.59       39.15      7.24 o
   9   7   4       38.07       54.68     14.04 o
  10   7   4       30.75       26.39      8.18 o
 -13   8   4        7.22       12.09      6.77 o
 -12   8   4        1.20        0.80      5.36 o
 -11   8   4        9.18       20.00      5.94 o
 -10   8   4       74.57       62.62      6.93 o
  -9   8   4        0.02        7.39      5.14 o
  -8   8   4      271.81      259.53      7.81 o
  -7   8   4      135.86      131.79      5.51 o
  -6   8   4     1195.55     1193.64     16.37 o
  -5   8   4      116.33      111.86      5.02 o
  -4   8   4      145.78      138.80      3.67 o
  -3   8   4      307.21      311.82      5.31 o
  -2   8   4      198.64      195.91      5.71 o
  -1   8   4       39.54       36.62      3.15 o
   0   8   4      821.12      808.12     16.98 o
   1   8   4      837.87      820.60     13.71 o
   2   8   4      901.88      885.61     14.84 o
   3   8   4       64.23       65.49      4.84 o
   4   8   4      114.31      123.35      6.58 o
   5   8   4        0.07       -1.00      7.04 o
   6   8   4       11.03       11.18      9.02 o
   7   8   4        0.30       -3.22      5.20 o
   8   8   4        0.73       -5.93      5.92 o
   9   8   4        0.01        2.19      6.53 o
 -12   9   4        0.31        6.31      9.00 o
 -11   9   4       15.57       13.60      5.54 o
 -10   9   4        9.19        5.32      4.94 o
  -9   9   4        5.45       10.94      4.36 o
  -8   9   4      121.86      126.38      5.62 o
  -7   9   4      407.06      391.28     11.25 o
  -6   9   4       16.81       24.30      2.79 o
  -5   9   4      238.63      220.23      5.09 o
  -4   9   4       49.53       45.74      2.63 o
  -3   9   4       60.18       62.87      6.88 o
  -2   9   4       23.11       27.99      2.73 o
  -1   9   4       46.06       50.57      3.55 o
   0   9   4       22.14       25.84      3.50 o
   1   9   4        1.68        1.20      3.12 o
   2   9   4      146.44      150.30      6.25 o
   3   9   4        3.95        0.16      2.69 o
   4   9   4        1.31        1.66      3.23 o
   5   9   4        6.31        2.75      4.89 o
   6   9   4        2.71       -5.11      5.82 o
   7   9   4        5.75       -1.05      5.94 o
   8   9   4        4.10        6.64      8.19 o
 -11  10   4        1.79        7.95      7.19 o
 -10  10   4       72.96       75.97      7.89 o
  -9  10   4       44.42       35.92      5.92 o
  -8  10   4       55.85       62.38      4.84 o
  -7  10   4      113.89      120.23      7.81 o
  -6  10   4      317.89      320.81      7.53 o
  -5  10   4      174.69      157.34      5.12 o
  -4  10   4      250.77      231.73      4.88 o
  -3  10   4      217.66      211.28      5.97 o
  -2  10   4      160.62      148.05      5.87 o
  -1  10   4      205.21      182.04      6.53 o
   0  10   4       57.87       66.53      4.31 o
   1  10   4       40.47       44.99      6.12 o
   2  10   4      228.71      229.24      8.40 o
   3  10   4      240.14      228.57      8.94 o
   4  10   4      149.92      151.04     11.54 o
   5  10   4       49.98       53.08      8.38 o
   6  10   4       17.16       11.39      6.90 o
   7  10   4        4.75        3.41      9.02 o
  -9  11   4       49.06       60.85     12.08 o
  -8  11   4       21.85       27.23      5.49 o
  -7  11   4        0.23        1.95      3.34 o
  -6  11   4       21.66       22.13      2.98 o
  -5  11   4        1.08        0.70      2.95 o
  -4  11   4       41.61       40.43      4.00 o
  -3  11   4      103.82      104.45      6.01 o
  -2  11   4       27.16       23.79      3.76 o
  -1  11   4       16.92       17.46      3.61 o
   0  11   4      313.77      310.71     10.60 o
   1  11   4        2.83        0.71      2.73 o
   2  11   4        0.43        1.32      2.94 o
   3  11   4        2.32        3.56      3.50 o
   4  11   4        0.51       -5.21      4.89 o
   5  11   4       75.78       71.40      9.53 o
  -7  12   4       19.23       17.03      3.66 o
  -6  12   4       69.87       77.85      4.61 o
  -5  12   4        4.92        6.01      3.40 o
  -4  12   4        3.08        5.26      3.09 o
  -3  12   4        5.55       10.85      3.61 o
  -2  12   4        0.78       -3.01      2.55 o
  -1  12   4        1.25       -0.34      2.89 o
   0  12   4        5.13        3.61      4.21 o
   1  12   4       15.04       26.65      4.00 o
   2  12   4        6.88       11.00      9.02 o
   3  12   4       11.50       10.82      8.42 o
  -4  13   4        0.00       -1.55      6.01 o
  -3  13   4        0.07       -2.75      2.89 o
  -2  13   4        6.44        2.58      3.01 o
  -1  13   4        3.12        3.01      3.40 o
   0  13   4        0.13       -0.52      2.89 o
 -16   1   5       18.70       28.86     11.05 o
 -15   1   5        3.94       10.80      9.35 o
 -14   1   5       24.44       31.77      8.10 o
 -13   1   5       12.17       12.97      4.95 o
 -12   1   5        1.82       -0.57      3.60 o
 -11   1   5       10.31       11.01      3.13 o
 -10   1   5        7.95       12.15      2.68 o
  -9   1   5       89.23       83.75      4.23 o
  -8   1   5     1003.73     1007.06     10.73 o
  -7   1   5      689.95      681.84      8.00 o
  -6   1   5      237.46      234.90      4.20 o
  -5   1   5     1219.93     1290.42     11.93 o
  -4   1   5      295.87      344.80      5.27 o
  -3   1   5     7826.72     7664.53     67.05 o
  -2   1   5     4451.70     4319.32     36.12 o
  -1   1   5       25.45       24.46      1.56 o
   0   1   5        7.61        6.45      1.16 o
   1   1   5      244.82      208.02      4.63 o
   2   1   5       87.24       97.35      3.95 o
   3   1   5      262.47      213.45      8.07 o
   4   1   5      759.54      761.06     13.21 o
   5   1   5       63.41       48.13      4.50 o
   6   1   5      167.73      142.40      6.54 o
   7   1   5       94.54       88.78      6.80 o
   8   1   5       11.67       11.66      5.97 o
   9   1   5        3.30       -6.79      8.38 o
  10   1   5        0.10       -6.01      9.35 o
  11   1   5        0.04      -13.83      9.35 o
 -16   2   5        2.67        4.01     10.10 o
 -15   2   5       16.75       23.21      7.95 o
 -14   2   5        0.15       -3.11      6.69 o
 -13   2   5        0.10       -2.44      5.37 o
 -12   2   5       39.58       29.28      4.49 o
 -11   2   5      186.18      188.27      7.63 o
 -10   2   5      875.45      886.51     12.32 o
  -9   2   5      132.09      125.39      5.25 o
  -8   2   5        1.25       -2.26      1.51 o
  -7   2   5       31.69       37.16      2.21 o
  -6   2   5       36.33       43.61      2.04 o
  -5   2   5      122.01      107.36      2.94 o
  -4   2   5     3718.27     3546.43     31.04 o
  -3   2   5      701.07      645.89      9.15 o
  -2   2   5    10487.73    10486.03     87.23 o
  -1   2   5     8178.85     7978.40     59.23 o
   0   2   5     2173.23     2079.89     17.70 o
   1   2   5     1416.68     1295.55     15.82 o
   2   2   5      857.63      835.03     11.42 o
   3   2   5     3053.60     3087.79     35.30 o
   4   2   5        0.37        2.97      2.22 o
   5   2   5       84.39       82.58      4.70 o
   6   2   5      264.20      290.19     10.93 o
   7   2   5       56.31       53.30      6.91 o
   8   2   5      198.64      202.70     11.08 o
   9   2   5       17.11       13.00      8.90 o
  10   2   5        1.29        4.21     10.20 o
  11   2   5        0.23       -4.23     14.43 o
 -16   3   5       10.66        7.14      7.78 o
 -15   3   5        7.97        5.48      6.71 o
 -14   3   5        3.84        8.86      5.94 o
 -13   3   5       34.84       35.67      5.74 o
 -12   3   5       14.19        9.88      5.38 o
 -11   3   5       24.99       23.07      3.92 o
 -10   3   5       13.69        8.82      2.93 o
  -9   3   5        0.36       -0.67      1.89 o
  -8   3   5        0.07        0.64      1.45 o
  -7   3   5     1360.61     1439.34     14.28 o
  -6   3   5       70.86       69.68      2.67 o
  -5   3   5      619.17      690.64      7.68 o
  -4   3   5      181.25      193.70      5.04 o
  -3   3   5     3491.45     3687.39     29.93 o
  -2   3   5      271.80      249.15      3.86 o
  -1   3   5     1887.10     1908.44     15.72 o
   0   3   5        0.44       -0.04      1.24 o
   1   3   5     1343.89     1455.13     14.44 o
   2   3   5      350.11      331.11     15.86 o
   3   3   5      247.25      242.45      7.97 o
   4   3   5        0.03       -1.10      2.35 o
   5   3   5       27.28       22.45      4.16 o
   6   3   5      275.47      270.99     18.22 o
   7   3   5        4.88        0.89      4.90 o
   8   3   5       14.21       16.57      6.71 o
   9   3   5        0.05       -5.35      8.38 o
  10   3   5        5.56       -1.05     10.22 o
  11   3   5        4.71       -0.58     10.60 o
 -15   4   5        0.46       -0.28      6.53 o
 -14   4   5        3.05        2.14      6.22 o
 -13   4   5       39.29       29.72      5.70 o
 -12   4   5       20.29       18.59      4.98 o
 -11   4   5       13.58       15.19      4.14 o
 -10   4   5      215.98      202.75      8.22 o
  -9   4   5       39.10       28.06      3.16 o
  -8   4   5      109.22      108.45      3.87 o
  -7   4   5      230.95      226.85      4.80 o
  -6   4   5      271.79      330.37      5.91 o
  -5   4   5     1315.14     1300.72     12.44 o
  -4   4   5       12.12       18.43      1.90 o
  -3   4   5      225.26      193.74      3.94 o
  -2   4   5        1.34        5.19      1.05 o
  -1   4   5      864.75      824.88      9.22 o
   0   4   5      616.53      662.04      8.20 o
   1   4   5      824.22      807.43     10.09 o
   2   4   5       62.95       62.13      3.76 o
   3   4   5       75.96       69.51      4.50 o
   4   4   5        0.65       -3.23      2.15 o
   5   4   5       43.99       44.59      6.77 o
   6   4   5       16.99       13.27      5.09 o
   7   4   5      168.03      155.50     10.77 o
   8   4   5        2.22       -2.03      5.60 o
   9   4   5        1.92       -4.11      8.04 o
  10   4   5        1.80       -4.21     11.42 o
 -15   5   5        2.17        1.27      8.49 o
 -14   5   5        2.81        4.21      6.87 o
 -13   5   5       16.35       26.84      7.29 o
 -12   5   5       48.76       53.31      6.94 o
 -11   5   5      116.46      144.77      9.37 o
 -10   5   5        5.47        3.45      3.47 o
  -9   5   5       42.18       44.91      3.63 o
  -8   5   5       18.35       20.53      2.37 o
  -7   5   5      552.50      591.37      8.97 o
  -6   5   5      112.92      110.60      3.51 o
  -5   5   5      652.64      618.29      9.22 o
  -4   5   5      544.03      597.96      9.44 o
  -3   5   5       17.44       10.44      1.68 o
  -2   5   5      126.96      139.35      3.20 o
  -1   5   5      321.94      340.60      5.84 o
   0   5   5      112.11      105.09      3.92 o
   1   5   5      356.34      353.37      6.05 o
   2   5   5       32.57       34.48      2.68 o
   3   5   5      124.93      120.07      5.86 o
   4   5   5      314.64      332.28      9.48 o
   5   5   5      327.17      348.18     12.55 o
   6   5   5       33.05       27.14      5.98 o
   7   5   5       32.35       42.95      7.24 o
   8   5   5       40.65       40.39      7.70 o
   9   5   5        3.51       12.23      9.75 o
  10   5   5        1.35       -3.40      9.75 o
 -14   6   5       15.62       11.95      5.90 o
 -13   6   5        6.21        6.37      5.27 o
 -12   6   5       27.78       25.87      5.27 o
 -11   6   5       29.68       47.08      5.80 o
 -10   6   5      253.10      278.37      9.55 o
  -9   6   5      279.50      297.96      7.36 o
  -8   6   5       17.80       19.21      2.39 o
  -7   6   5      112.95      119.37      4.01 o
  -6   6   5        6.53        9.18      1.88 o
  -5   6   5       76.07       83.90      3.46 o
  -4   6   5       96.31       81.66      5.03 o
  -3   6   5     1653.84     1725.97     21.19 o
  -2   6   5     1457.56     1479.43     21.98 o
  -1   6   5      875.85      849.24     11.04 o
   0   6   5     1290.13     1273.28     15.88 o
   1   6   5      115.86      112.63      5.49 o
   2   6   5      109.34      118.72      3.79 o
   3   6   5      423.01      411.80      8.57 o
   4   6   5       72.28       63.03      5.31 o
   5   6   5        8.53       -1.10      4.36 o
   6   6   5      100.39       94.36      8.85 o
   7   6   5       45.12       51.16      7.38 o
   8   6   5        6.26        4.65      6.05 o
   9   6   5        2.84        1.02      6.71 o
  10   6   5        0.11        8.92      9.78 o
 -14   7   5        0.60       -3.86      6.31 o
 -13   7   5        5.82        1.55      5.80 o
 -12   7   5       30.68       22.88      6.24 o
 -11   7   5       27.11       25.86      5.71 o
 -10   7   5        1.88       -5.49      3.66 o
  -9   7   5       95.06       83.71      4.62 o
  -8   7   5      592.44      589.82      9.48 o
  -7   7   5       64.53       60.81      3.67 o
  -6   7   5       84.05       79.25      4.57 o
  -5   7   5        2.69        3.30      2.44 o
  -4   7   5        1.63        1.06      1.68 o
  -3   7   5      104.25      111.96      4.10 o
  -2   7   5        3.56        2.00      1.64 o
  -1   7   5        0.02       -0.71      1.74 o
   0   7   5      396.03      414.59      7.55 o
   1   7   5      108.88       89.13      4.85 o
   2   7   5      251.23      242.69      7.54 o
   3   7   5        3.30       -1.81      3.10 o
   4   7   5      172.59      175.43      7.83 o
   5   7   5      109.05       94.00      8.10 o
   6   7   5       11.71       12.60      5.60 o
   7   7   5        0.01        4.90      6.54 o
   8   7   5        3.93        8.26      6.44 o
   9   7   5        2.36        1.18      7.15 o
 -13   8   5       47.20       50.63      8.22 o
 -12   8   5       57.17       44.44      7.60 o
 -11   8   5       22.20       20.54      5.80 o
 -10   8   5       10.77       11.02      5.06 o
  -9   8   5       45.13       46.75      5.21 o
  -8   8   5      672.95      668.47     15.14 o
  -7   8   5      575.30      571.30     14.05 o
  -6   8   5        0.50       -3.23      2.15 o
  -5   8   5     1456.98     1393.46     16.93 o
  -4   8   5      244.11      261.93     10.72 o
  -3   8   5      113.88      120.97      5.29 o
  -2   8   5      172.59      176.46      6.15 o
  -1   8   5      128.45      111.58      5.89 o
   0   8   5      580.76      605.35     15.12 o
   1   8   5     1921.66     1941.53     33.32 o
   2   8   5      971.47      982.77     26.73 o
   3   8   5       30.94       17.38      3.89 o
   4   8   5        5.19       -2.15      4.36 o
   5   8   5       22.73       24.50      6.53 o
   6   8   5        5.00       -3.20      4.89 o
   7   8   5        4.91       -1.69      5.71 o
   8   8   5       21.82       18.54      7.38 o
 -12   9   5       12.71       21.62      6.11 o
 -11   9   5       30.41       41.11      9.58 o
 -10   9   5        5.07        8.88      4.53 o
  -9   9   5        1.46        4.44      3.46 o
  -8   9   5        6.38        9.23      4.49 o
  -7   9   5       66.96       64.00      4.32 o
  -6   9   5      160.85      177.91      5.62 o
  -5   9   5      649.36      642.68     16.22 o
  -4   9   5      156.02      164.02      6.31 o
  -3   9   5       29.69       26.67      3.21 o
  -2   9   5       90.86       80.87      4.70 o
  -1   9   5      333.76      320.70      8.80 o
   0   9   5       65.47       62.64      4.53 o
   1   9   5      141.12      142.32      6.07 o
   2   9   5       10.90       12.61      3.18 o
   3   9   5       27.68       23.66      3.89 o
   4   9   5       75.07       81.89      7.78 o
   5   9   5       66.04       68.55      7.78 o
   6   9   5       39.20       40.72      7.38 o
   7   9   5       18.54       11.28      6.85 o
 -11  10   5       42.65       37.26      6.86 o
 -10  10   5        0.11        6.06      4.76 o
  -9  10   5        7.43       11.53      4.59 o
  -8  10   5       47.64       41.76      4.30 o
  -7  10   5       67.49       60.45      4.48 o
  -6  10   5        3.07        0.52      3.32 o
  -5  10   5      369.26      362.53      9.92 o
  -4  10   5      593.87      590.98     11.38 o
  -3  10   5       25.48       20.20      6.75 o
  -2  10   5       77.99       67.02      4.89 o
  -1  10   5        2.12        3.13      2.73 o
   0  10   5      523.93      499.76     14.92 o
   1  10   5      239.02      248.05      8.80 o
   2  10   5       59.21       58.49      5.71 o
   3  10   5        0.33       -1.80      4.89 o
   4  10   5        6.09        1.92      8.42 o
   5  10   5        2.45        1.80      6.64 o
   6  10   5       12.35        4.60      6.90 o
 -10  11   5       12.65       16.97      5.36 o
  -9  11   5        2.59       -1.94      3.80 o
  -8  11   5        3.04        0.24      4.02 o
  -7  11   5       10.54        7.86      2.96 o
  -6  11   5        0.20        2.62      3.47 o
  -5  11   5       15.46       15.17      4.14 o
  -4  11   5       19.51       13.22      2.94 o
  -3  11   5       26.92       23.59      3.76 o
  -2  11   5        0.65       -2.40      2.55 o
  -1  11   5      142.72      128.72      8.52 o
   0  11   5       28.37       24.16      4.25 o
   1  11   5       44.88       51.01      5.06 o
   2  11   5        2.40        1.67      3.50 o
   3  11   5        2.50        1.46      5.41 o
   4  11   5       18.24       20.98      8.42 o
   5  11   5        8.79       13.93      9.62 o
  -7  12   5        8.62       11.59      6.01 o
  -6  12   5        2.29        0.60      3.09 o
  -5  12   5        0.71        0.00      4.21 o
  -4  12   5       63.45       74.09      5.77 o
  -3  12   5       81.60       86.58      7.21 o
  -2  12   5      132.37      151.66      7.19 o
  -1  12   5      121.45      125.44     12.63 o
   0  12   5      141.96      155.92      8.04 o
   1  12   5      167.81      196.24      9.24 o
   2  12   5       97.67      114.23     13.23 o
   3  12   5       43.71       45.69      9.62 o
  -3  13   5        0.00        1.20      3.40 o
  -2  13   5        4.83        6.01      4.81 o
 -16   0   6       10.43        0.00     14.43 o
 -15   0   6        4.30        8.42     13.23 o
 -14   0   6        0.23        2.12      7.19 o
 -13   0   6      154.37      156.40     12.99 o
 -12   0   6       55.86       48.58     22.24 o
 -11   0   6        7.39       11.00      4.36 o
 -10   0   6      721.38      736.58     16.75 o
  -9   0   6      957.93      873.64     15.42 o
  -8   0   6     4706.28     4552.74     53.58 o
  -7   0   6     8710.87     8595.44     94.62 o
  -6   0   6     4107.98     4136.15     54.57 o
  -5   0   6      595.56      681.15     12.64 o
  -4   0   6     7137.09     6688.08    103.24 o
  -3   0   6       96.86      106.58      5.48 o
  -2   0   6     2038.12     2086.18     25.50 o
  -1   0   6     1907.41     1808.80     22.96 o
   0   0   6     3587.70     3581.83     48.52 o
   1   0   6      458.20      479.84     11.28 o
   2   0   6        0.10       -9.77      7.82 o
   3   0   6      167.92      184.40     10.10 o
   4   0   6        8.77        3.39      4.18 o
   5   0   6      221.96      236.27     10.91 o
   6   0   6     2599.89     2434.03     48.82 o
   7   0   6      852.61      929.81     34.87 o
   8   0   6        5.96       10.52      8.38 o
   9   0   6       16.45       -1.20     12.02 o
  10   0   6        4.70        3.61     15.63 o
 -16   1   6       35.81       53.25     12.67 o
 -15   1   6        2.44       14.87      6.71 o
 -14   1   6        8.17       16.12      6.66 o
 -13   1   6        0.28       -5.07      4.08 o
 -12   1   6        1.96        4.19      3.42 o
 -11   1   6      129.55      138.16      5.79 o
 -10   1   6      208.24      230.82      6.40 o
  -9   1   6      122.72      129.83      4.64 o
  -8   1   6     1664.87     1576.03     14.96 o
  -7   1   6       61.01       63.03      2.75 o
  -6   1   6      286.34      295.74      5.17 o
  -5   1   6      225.67      218.53      4.12 o
  -4   1   6      151.25      146.03      3.95 o
  -3   1   6     1500.50     1565.57     17.71 o
  -2   1   6      208.19      205.71      4.21 o
  -1   1   6       15.47       19.00      1.50 o
   0   1   6     1056.46     1084.74     11.18 o
   1   1   6      670.40      677.36     10.57 o
   2   1   6     2070.93     2026.15     22.65 o
   3   1   6      322.99      323.76      9.17 o
   4   1   6      463.05      417.04      9.83 o
   5   1   6        2.94        2.28      3.40 o
   6   1   6       10.36        3.07      5.22 o
   7   1   6       58.30       51.89      7.78 o
   8   1   6       21.00       31.82      6.71 o
   9   1   6        0.00       -1.20      8.90 o
  10   1   6       10.64       12.43     11.45 o
 -16   2   6        0.38       -5.57      6.71 o
 -15   2   6        4.14       14.21      6.76 o
 -14   2   6       33.06       28.65      7.08 o
 -13   2   6       52.56       49.66      7.38 o
 -12   2   6       87.13       95.08      6.12 o
 -11   2   6      113.57      101.92      5.77 o
 -10   2   6      318.70      334.05      7.04 o
  -9   2   6        5.95        8.18      1.81 o
  -8   2   6      547.24      552.94      7.40 o
  -7   2   6     1094.94     1170.28     11.52 o
  -6   2   6     2741.78     2715.81     30.38 o
  -5   2   6     6092.69     6337.74     54.00 o
  -4   2   6       62.96       73.57      2.59 o
  -3   2   6       44.16       45.48      2.44 o
  -2   2   6      310.62      306.86      4.54 o
  -1   2   6       55.40       63.99      2.49 o
   0   2   6        7.14       12.21      1.58 o
   1   2   6      285.03      345.54      5.93 o
   2   2   6       96.74      100.67      4.46 o
   3   2   6       90.01       89.83      4.52 o
   4   2   6      255.21      260.52      7.08 o
   5   2   6       96.28       93.09      7.11 o
   6   2   6      700.30      671.10     16.83 o
   7   2   6       13.40       20.41      5.95 o
   8   2   6        1.10        4.70      7.15 o
   9   2   6        3.17       -0.57      8.90 o
  10   2   6        0.10      -14.03      9.35 o
 -16   3   6        0.48        2.50      7.24 o
 -15   3   6        0.03        8.68      6.71 o
 -14   3   6       47.15       63.03      8.58 o
 -13   3   6      203.30      210.64     15.85 o
 -12   3   6      185.39      199.86      9.20 o
 -11   3   6       19.37       15.87      3.65 o
 -10   3   6      393.27      407.14      7.99 o
  -9   3   6       42.58       39.94      2.97 o
  -8   3   6       27.96       29.82      2.69 o
  -7   3   6        7.36       13.26      1.76 o
  -6   3   6      589.16      619.87      7.27 o
  -5   3   6     2816.14     3238.98     29.24 o
  -4   3   6        9.90       12.43      1.47 o
  -3   3   6      261.70      263.11      4.02 o
  -2   3   6      260.67      301.73      4.53 o
  -1   3   6       64.61       69.10      2.50 o
   0   3   6      723.59      830.72     19.86 o
   1   3   6      129.90       97.60      3.58 o
   2   3   6       93.86       72.21      3.61 o
   3   3   6        4.92       -2.73      2.30 o
   4   3   6       18.40       17.02      3.73 o
   5   3   6       19.09       21.33      4.88 o
   6   3   6        4.14        0.72      4.84 o
   7   3   6        0.54        3.70      5.24 o
   8   3   6        4.97       -0.34      8.90 o
   9   3   6       14.28        1.64      9.24 o
  10   3   6        2.32       11.93     10.96 o
 -16   4   6        0.38       -2.88      7.03 o
 -15   4   6       15.84       13.32      7.26 o
 -14   4   6       39.80       47.81      8.22 o
 -13   4   6        0.08        3.16      4.43 o
 -12   4   6        0.25        2.01      4.05 o
 -11   4   6        3.42       -2.91      3.42 o
 -10   4   6        0.20       -2.41      2.11 o
  -9   4   6      361.82      349.34      6.93 o
  -8   4   6      685.80      646.60      8.64 o
  -7   4   6     1288.21     1177.69     12.37 o
  -6   4   6     1300.17     1317.40     13.90 o
  -5   4   6     6595.19     6657.65    177.30 o
  -4   4   6     3637.20     3578.91     34.82 o
  -3   4   6        0.47        3.69      1.67 o
  -2   4   6      739.59      766.58      8.86 o
  -1   4   6      184.84      204.67      4.32 o
   0   4   6      973.87      980.63     11.74 o
   1   4   6        0.32        0.95      1.81 o
   2   4   6        1.11       -2.70      1.88 o
   3   4   6       34.30       32.33      3.53 o
   4   4   6       83.12       76.13      6.36 o
   5   4   6      131.97      139.22      8.38 o
   6   4   6      398.89      421.71     18.74 o
   7   4   6       44.09       46.45      8.96 o
   8   4   6       13.24        9.95      9.24 o
   9   4   6        1.05        0.23      8.90 o
  10   4   6        0.30       -6.41     10.10 o
 -15   5   6        4.82        1.88      6.66 o
 -14   5   6        0.52        1.31      7.29 o
 -13   5   6       22.02       23.28      5.59 o
 -12   5   6        7.54       10.79      4.29 o
 -11   5   6       10.61        8.48      3.84 o
 -10   5   6      149.84      166.97     10.96 o
  -9   5   6        2.10       -0.37      2.36 o
  -8   5   6      119.02      116.11      4.16 o
  -7   5   6      265.57      283.83      6.54 o
  -6   5   6       86.48      103.23      3.76 o
  -5   5   6      850.13      905.10     11.19 o
  -4   5   6      101.71      102.08      4.50 o
  -3   5   6       52.23       62.36      3.23 o
  -2   5   6      190.00      199.87      4.54 o
  -1   5   6      552.46      567.60      7.45 o
   0   5   6       58.89       66.21      2.84 o
   1   5   6       58.40       65.38      3.40 o
   2   5   6      162.01      148.08      5.16 o
   3   5   6      206.87      228.06      6.20 o
   4   5   6        1.18        1.58      3.99 o
   5   5   6        1.29        2.80      4.36 o
   6   5   6        0.59       -2.51      5.66 o
   7   5   6        5.52       -8.42      7.37 o
   8   5   6        2.78       11.30      6.53 o
   9   5   6        5.27        3.76      9.75 o
 -15   6   6        0.48       12.37      8.19 o
 -14   6   6       13.28       15.40     10.71 o
 -13   6   6      120.40      112.52      9.37 o
 -12   6   6        0.25        1.42      4.10 o
 -11   6   6        4.56        3.58      4.10 o
 -10   6   6      389.51      420.29     10.27 o
  -9   6   6       13.00        8.34      2.75 o
  -8   6   6       28.02       26.45      3.94 o
  -7   6   6       32.41       35.03      2.50 o
  -6   6   6      263.51      249.98      5.91 o
  -5   6   6     3566.71     3434.23     39.89 o
  -4   6   6     1018.55     1021.32     17.53 o
  -3   6   6      495.26      566.98      9.36 o
  -2   6   6       73.22       68.50      3.42 o
  -1   6   6       52.43       55.83      3.13 o
   0   6   6      148.80      156.80      5.07 o
   1   6   6       83.35       80.47      3.70 o
   2   6   6        0.16       -2.40      2.23 o
   3   6   6       15.82       12.29      3.63 o
   4   6   6      213.69      201.77      8.27 o
   5   6   6       33.44       33.08      6.11 o
   6   6   6       27.85       12.59      5.82 o
   7   6   6       14.44        3.77      5.94 o
   8   6   6        0.14       -6.84      5.60 o
   9   6   6        4.97      -12.97      9.53 o
 -14   7   6       36.98       31.49      7.50 o
 -13   7   6       82.84      114.83      9.99 o
 -12   7   6      267.90      283.80     12.99 o
 -11   7   6      132.29      126.86      9.05 o
 -10   7   6        1.70        2.86      3.84 o
  -9   7   6       63.44       55.08      3.78 o
  -8   7   6      455.72      471.63     11.81 o
  -7   7   6       60.64       53.76      3.59 o
  -6   7   6       47.07       50.41      3.31 o
  -5   7   6      350.03      348.38      7.60 o
  -4   7   6      520.76      542.87      9.72 o
  -3   7   6       79.04       89.68      5.22 o
  -2   7   6        9.82        7.70      2.40 o
  -1   7   6       30.92       28.95      2.67 o
   0   7   6      144.73      143.81      5.13 o
   1   7   6       20.99       17.81      3.32 o
   2   7   6       70.49       66.67      5.21 o
   3   7   6       18.38       15.66      3.89 o
   4   7   6       26.16       34.61      6.37 o
   5   7   6        0.02       -7.14      4.76 o
   6   7   6        5.20       12.15      5.82 o
   7   7   6        0.13        9.74      6.17 o
   8   7   6        7.52       18.30      7.38 o
 -13   8   6       14.91       23.94      6.61 o
 -12   8   6       35.00       37.70      6.97 o
 -11   8   6       10.31        9.43      5.29 o
 -10   8   6       71.63       71.33      6.09 o
  -9   8   6        0.08       -3.44      2.65 o
  -8   8   6        1.25        2.56      2.81 o
  -7   8   6       13.39       18.10      3.05 o
  -6   8   6     1411.42     1373.21     17.91 o
  -5   8   6      966.41      979.84     20.09 o
  -4   8   6      465.11      467.61     10.83 o
  -3   8   6      388.45      361.82      9.41 o
  -2   8   6      244.39      240.38      7.69 o
  -1   8   6       41.27       39.36      3.66 o
   0   8   6        6.24       -2.14      3.05 o
   1   8   6      206.68      184.04      7.17 o
   2   8   6        6.00        4.91      3.18 o
   3   8   6        0.97       -4.03      4.23 o
   4   8   6       17.14        5.84      6.84 o
   5   8   6        2.89        2.02      5.20 o
   6   8   6        7.73        4.38      5.94 o
   7   8   6        0.35       -1.84      6.11 o
 -12   9   6       15.70       17.85      5.93 o
 -11   9   6        8.72        4.78      5.06 o
 -10   9   6        9.35       13.73      4.48 o
  -9   9   6       20.94       16.77      3.93 o
  -8   9   6       15.69       16.06      3.23 o
  -7   9   6        0.49       -2.39      2.89 o
  -6   9   6       80.43       80.53      5.29 o
  -5   9   6      575.95      563.70     21.31 o
  -4   9   6      118.94      130.61      6.03 o
  -3   9   6       67.66       90.79      5.24 o
  -2   9   6       63.38       59.62      5.83 o
  -1   9   6       25.22       20.44      3.89 o
   0   9   6      384.58      397.30     10.96 o
   1   9   6      122.20      116.39      6.77 o
   2   9   6       35.90       31.11      4.86 o
   3   9   6       48.16       30.50      5.82 o
   4   9   6       13.48        8.88      5.37 o
   5   9   6        0.56        4.71      5.94 o
   6   9   6        2.84       -5.33      5.71 o
 -11  10   6        0.25       -6.21      4.53 o
 -10  10   6       12.21       15.34      6.30 o
  -9  10   6       24.97       23.00      5.06 o
  -8  10   6      115.65      113.62      5.96 o
  -7  10   6      190.86      204.05      6.75 o
  -6  10   6      421.24      440.35      9.83 o
  -5  10   6      147.95      167.78      6.63 o
  -4  10   6      203.60      223.71      7.80 o
  -3  10   6       56.24       63.87      7.62 o
  -2  10   6       37.33       38.81      6.72 o
  -1  10   6      114.20      111.45     11.82 o
   0  10   6       49.46       51.93      5.06 o
   1  10   6        1.29       -5.71      3.90 o
   2  10   6        3.54        8.76      5.77 o
   3  10   6       44.67       44.60      8.00 o
   4  10   6      116.32      138.76     12.13 o
   5  10   6       61.03       68.74      9.78 o
 -10  11   6        3.18       -4.59      4.36 o
  -9  11   6        0.04        2.81      3.98 o
  -8  11   6       50.80       56.08      6.98 o
  -7  11   6       30.82       31.27      3.97 o
  -6  11   6        0.01        0.82      2.94 o
  -5  11   6       16.54       17.55      4.42 o
  -4  11   6        0.13       -1.20      3.61 o
  -3  11   6       22.39       26.98      3.55 o
  -2  11   6       16.84       17.46      3.89 o
  -1  11   6        0.97        1.92      3.21 o
   0  11   6       56.19       54.51      4.98 o
   1  11   6       63.79       64.22     10.22 o
   2  11   6       43.12       40.02      9.02 o
   3  11   6        3.89       10.19      6.90 o
   4  11   6        6.87       -2.40      6.00 o
  -7  12   6       31.20       32.42      5.10 o
  -6  12   6       19.41       11.78      4.00 o
  -5  12   6       23.34       26.29      4.62 o
  -4  12   6       13.14       11.45      6.61 o
  -3  12   6        0.23       -4.81      3.61 o
  -2  12   6        1.54       -3.61      4.81 o
  -1  12   6        3.98        9.62      6.01 o
   0  12   6        1.23        3.61      6.01 o
   1  12   6        3.49        0.00      7.21 o
   2  12   6       32.80       30.58     16.83 o
 -17   1   7        2.28        3.94     10.60 o
 -16   1   7       20.54       18.50     10.96 o
 -15   1   7        0.10        7.71      7.08 o
 -14   1   7       98.83      121.18     10.58 o
 -13   1   7       57.93       59.72      6.74 o
 -12   1   7       89.61       91.89      5.89 o
 -11   1   7       92.26      100.89      5.12 o
 -10   1   7       35.66       34.64      3.13 o
  -9   1   7        0.39       -3.07      2.05 o
  -8   1   7       10.54        4.78      1.90 o
  -7   1   7      207.45      244.10      5.07 o
  -6   1   7     2051.95     2096.83     21.72 o
  -5   1   7     1077.68     1117.08     12.73 o
  -4   1   7     1444.60     1451.50     17.17 o
  -3   1   7      236.43      218.94      6.71 o
  -2   1   7      337.01      361.34      6.19 o
  -1   1   7      315.85      304.67      5.85 o
   0   1   7     1405.97     1521.14     15.91 o
   1   1   7      178.93      168.24      5.30 o
   2   1   7      126.82      127.97      4.95 o
   3   1   7       90.57       85.33      5.04 o
   4   1   7       59.11       56.21      4.97 o
   5   1   7      145.28      139.68      8.78 o
   6   1   7      182.78      193.64     11.40 o
   7   1   7        1.67        0.79      5.69 o
   8   1   7        0.24        0.15      9.67 o
   9   1   7       13.02       17.44     11.05 o
  10   1   7        0.01      -14.63      9.75 o
 -17   2   7        9.87       13.13     17.44 o
 -16   2   7       11.36       13.48      7.03 o
 -15   2   7        0.44       -6.72      5.60 o
 -14   2   7       62.44       58.91     12.18 o
 -13   2   7       32.14       23.88      5.36 o
 -12   2   7        6.61       -0.81      3.22 o
 -11   2   7       94.34       79.95      4.89 o
 -10   2   7      649.41      633.34      8.58 o
  -9   2   7      215.85      203.18      4.67 o
  -8   2   7     5822.96     5826.39     45.22 o
  -7   2   7     1901.60     1962.21     19.59 o
  -6   2   7     1475.82     1345.11     13.35 o
  -5   2   7      523.52      568.81      8.13 o
  -4   2   7       10.18        8.63      1.78 o
  -3   2   7       11.48       13.64      1.57 o
  -2   2   7     1111.35     1009.79     11.54 o
  -1   2   7     3804.43     3683.84     31.30 o
   0   2   7     3415.44     3462.11     30.16 o
   1   2   7     1108.72     1053.61     12.09 o
   2   2   7      709.37      720.66      9.94 o
   3   2   7      114.18      121.68      5.33 o
   4   2   7       94.40      116.03      7.76 o
   5   2   7      253.57      240.90     10.72 o
   6   2   7       19.75       24.37      6.19 o
   7   2   7        6.66        4.72      7.49 o
   8   2   7        1.09        3.83      8.56 o
   9   2   7        2.78        3.56      9.75 o
  10   2   7        4.60      -12.70     10.40 o
 -16   3   7        4.89        3.09      6.53 o
 -15   3   7        8.65        4.81      6.15 o
 -14   3   7       29.01       28.60      6.85 o
 -13   3   7       83.58       85.37      7.19 o
 -12   3   7        2.57       -1.01      3.73 o
 -11   3   7        1.09       -0.53      2.81 o
 -10   3   7       75.76       75.88      4.12 o
  -9   3   7        0.05        1.25      1.91 o
  -8   3   7        2.79        1.64      1.42 o
  -7   3   7       42.71       42.53      2.33 o
  -6   3   7      831.03      881.13      9.88 o
  -5   3   7       97.68      120.42      3.69 o
  -4   3   7      107.70      121.52      3.86 o
  -3   3   7      481.55      540.36      7.95 o
  -2   3   7       45.68       51.15      2.67 o
  -1   3   7        2.54        1.85      1.07 o
   0   3   7        0.02       -1.94      1.29 o
   1   3   7       57.56       63.88      3.62 o
   2   3   7       78.75       78.32      3.56 o
   3   3   7      255.21      246.53      7.79 o
   4   3   7       28.88       31.83      5.39 o
   5   3   7      198.41      213.04     10.33 o
   6   3   7       79.83       80.68      7.74 o
   7   3   7       58.25       47.14      9.02 o
   8   3   7        8.90       18.92     12.68 o
   9   3   7        7.01       -2.35      9.53 o
 -16   4   7        2.39        3.42      6.96 o
 -15   4   7        2.59        2.03      6.37 o
 -14   4   7        0.61       -4.62      4.98 o
 -13   4   7        8.50       -0.21      4.56 o
 -12   4   7       17.07       18.62      4.86 o
 -11   4   7       28.18       22.21      4.26 o
 -10   4   7      142.47      136.10      5.62 o
  -9   4   7        6.47        2.51      2.05 o
  -8   4   7      750.50      755.34      9.59 o
  -7   4   7      606.41      617.11      8.12 o
  -6   4   7        0.18        0.16      1.51 o
  -5   4   7      255.82      255.20      6.16 o
  -4   4   7      440.75      489.09      7.62 o
  -3   4   7     1713.75     1797.42     17.83 o
  -2   4   7     1629.29     1679.23     16.07 o
  -1   4   7        1.83       -3.52      2.35 o
   0   4   7       92.63       87.28      4.21 o
   1   4   7      121.40      111.67      4.54 o
   2   4   7      123.54      123.90      5.47 o
   3   4   7       62.02       58.74      4.70 o
   4   4   7       26.29       27.37      5.21 o
   5   4   7        0.07       -4.66      4.60 o
   6   4   7       34.13       30.91      6.39 o
   7   4   7        0.90        1.07      6.25 o
   8   4   7        6.03       -4.12      8.90 o
   9   4   7        2.47       -3.45     10.22 o
 -16   5   7        0.51       -1.98      6.99 o
 -15   5   7       36.00       39.42      9.98 o
 -14   5   7      109.61      147.44     17.01 o
 -13   5   7       60.00       72.73      6.76 o
 -12   5   7        4.10        2.51      5.03 o
 -11   5   7       84.26       91.39      5.86 o
 -10   5   7       92.77       89.11      5.76 o
  -9   5   7      103.43      100.45      4.62 o
  -8   5   7      195.63      204.15      5.15 o
  -7   5   7        6.83        4.37      1.79 o
  -6   5   7       10.03       14.28      2.02 o
  -5   5   7       21.82       18.01      2.27 o
  -4   5   7      356.30      378.87      8.89 o
  -3   5   7       61.82       79.26      2.92 o
  -2   5   7      266.98      262.86      5.05 o
  -1   5   7        0.66       -2.22      1.48 o
   0   5   7      390.16      411.77      7.59 o
   1   5   7       29.36       24.90      2.75 o
   2   5   7       68.69       61.54      4.08 o
   3   5   7      192.45      199.69      6.87 o
   4   5   7       34.00       38.09      4.70 o
   5   5   7       61.55       73.49      7.23 o
   6   5   7       27.95       32.12      6.85 o
   7   5   7       45.78       60.69      8.66 o
   8   5   7        6.66        6.53      9.53 o
   9   5   7        2.10       -2.93      9.75 o
 -15   6   7        2.85       11.78      8.00 o
 -14   6   7       66.87       59.27      8.22 o
 -13   6   7       58.09       61.34      6.65 o
 -12   6   7       42.62       35.71      5.40 o
 -11   6   7        4.55        3.23      3.49 o
 -10   6   7      519.36      505.25     10.93 o
  -9   6   7       74.54       60.42      3.96 o
  -8   6   7     1379.27     1401.04     16.96 o
  -7   6   7      853.12      845.91     16.89 o
  -6   6   7       81.29       70.87      4.05 o
  -5   6   7       83.31       84.24      4.98 o
  -4   6   7       52.29       53.27      3.18 o
  -3   6   7       76.06       74.81      3.20 o
  -2   6   7      102.94      102.07      5.09 o
  -1   6   7      624.53      607.23      9.91 o
   0   6   7     2185.87     2190.02     27.61 o
   1   6   7       69.07       67.95      3.90 o
   2   6   7      463.29      491.38      9.51 o
   3   6   7        6.00        6.03      3.56 o
   4   6   7        0.08        0.44      3.41 o
   5   6   7       23.29        9.25      4.38 o
   6   6   7       26.70       24.99      6.66 o
   7   6   7        0.55        3.19      7.27 o
   8   6   7        5.64       -9.62     21.64 o
 -14   7   7        0.46        1.91      5.71 o
 -13   7   7        6.35       10.21      6.38 o
 -12   7   7        1.33        1.98      5.06 o
 -11   7   7       73.27       73.62      6.65 o
 -10   7   7       16.88       10.58      4.43 o
  -9   7   7       82.04       88.63      5.57 o
  -8   7   7       18.31        6.02      2.91 o
  -7   7   7      447.47      430.77      8.79 o
  -6   7   7      805.72      784.51     15.69 o
  -5   7   7      270.49      258.12      8.22 o
  -4   7   7      101.07       99.55      6.58 o
  -3   7   7       25.47       14.08      3.15 o
  -2   7   7      159.03      159.58      5.40 o
  -1   7   7      127.45      137.86      8.46 o
   0   7   7      324.79      343.59      9.03 o
   1   7   7        0.51       -0.33      3.02 o
   2   7   7       73.94       68.77      6.07 o
   3   7   7        0.71       -3.40      4.36 o
   4   7   7        1.36        0.20      4.89 o
   5   7   7       16.20       15.25      7.74 o
   6   7   7       16.45       29.22      6.20 o
   7   7   7        1.32       -0.12      5.74 o
 -14   8   7       42.33       43.46     11.58 o
 -13   8   7       15.03       22.52      6.61 o
 -12   8   7       97.05      101.25      9.05 o
 -11   8   7      101.05      100.32      7.21 o
 -10   8   7        9.29        2.18      3.99 o
  -9   8   7      253.56      251.32      8.95 o
  -8   8   7        3.70        3.50      2.68 o
  -7   8   7      149.41      142.05      7.51 o
  -6   8   7      915.67      897.28     31.76 o
  -5   8   7     1034.46     1028.69     30.47 o
  -4   8   7        1.44       -3.61      3.68 o
  -3   8   7     1936.24     1956.29     31.48 o
  -2   8   7     1528.23     1533.84     25.09 o
  -1   8   7       51.40       52.86      8.50 o
   0   8   7        0.45       -0.94      3.10 o
   1   8   7      118.73      131.81      6.55 o
   2   8   7        9.15        7.94      4.95 o
   3   8   7      138.12      140.55      9.72 o
   4   8   7       71.39       64.11      7.78 o
   5   8   7        1.23       -2.60      6.28 o
   6   8   7       14.16       11.14      6.85 o
   7   8   7        0.01        3.20      6.96 o
 -13   9   7       35.73       48.34      8.84 o
 -12   9   7       17.38       17.72      5.93 o
 -11   9   7       56.03       63.92      8.16 o
 -10   9   7        0.86        2.56      3.93 o
  -9   9   7       10.65       10.75      3.93 o
  -8   9   7        0.33        1.68      2.79 o
  -7   9   7        0.88       -1.29      2.27 o
  -6   9   7        2.50       -1.30      2.90 o
  -5   9   7       47.08       67.05      7.30 o
  -4   9   7        5.72        7.75      3.15 o
  -3   9   7      158.16      148.93      7.35 o
  -2   9   7      131.66      122.17      9.24 o
  -1   9   7       50.61       49.40      4.98 o
   0   9   7       11.17       10.48      3.89 o
   1   9   7       12.14        5.83      5.10 o
   2   9   7       46.33       48.00      8.00 o
   3   9   7        5.91        1.91      5.55 o
   4   9   7       57.00       53.87      7.73 o
   5   9   7       10.93        6.95      6.22 o
   6   9   7       15.78       16.05      7.50 o
 -11  10   7       15.98       16.58      5.56 o
 -10  10   7       32.79       36.42      5.41 o
  -9  10   7        0.13       -1.27      3.75 o
  -8  10   7       10.49       11.39      5.03 o
  -7  10   7       16.30       10.54      3.46 o
  -6  10   7       69.68       66.03      4.94 o
  -5  10   7      148.30      154.54     13.23 o
  -4  10   7       16.58       17.91      4.30 o
  -3  10   7      192.10      195.61      7.87 o
  -2  10   7      760.97      755.59     23.35 o
  -1  10   7       16.06       14.22      3.96 o
   0  10   7        5.72       -2.30      4.81 o
   1  10   7        3.74       -4.91      4.89 o
   2  10   7       57.34       57.34     12.63 o
   3  10   7       58.39       69.57     18.04 o
   4  10   7        0.54       -0.15      7.82 o
 -10  11   7       13.21       15.77      8.82 o
  -9  11   7       26.22       17.28      4.63 o
  -8  11   7       35.16       33.88      5.17 o
  -7  11   7       11.35       24.92      5.18 o
  -6  11   7        0.20       -6.46      4.31 o
  -5  11   7        1.50        0.53      3.76 o
  -4  11   7       38.81       43.72      5.38 o
  -3  11   7       12.18       15.88      8.42 o
  -2  11   7        0.67        6.01      5.41 o
  -1  11   7        0.68       -2.71      4.89 o
   0  11   7        3.32        8.42      8.42 o
   1  11   7       16.44       12.02      6.00 o
   2  11   7        3.89       -0.86      5.77 o
   3  11   7        0.41       -8.66      5.77 o
  -7  12   7      135.77      143.52      8.90 o
  -6  12   7       62.72       54.62      7.21 o
  -5  12   7       47.47       42.02      6.01 o
  -4  12   7       10.53        9.62      6.01 o
  -3  12   7       52.40       55.31      8.42 o
  -2  12   7      203.07      216.44     13.23 o
  -1  12   7      127.35      146.70     12.02 o
   0  12   7       33.97       32.47      8.42 o
 -17   0   8        3.53        6.01     14.43 o
 -16   0   8       28.64       28.86     15.63 o
 -15   0   8      239.61      241.69     26.45 o
 -14   0   8      384.62      367.08     19.24 o
 -13   0   8       47.05       51.36     13.23 o
 -12   0   8        5.01       -5.86      7.97 o
 -11   0   8       45.84       38.90      4.88 o
 -10   0   8      364.91      317.55      9.43 o
  -9   0   8     2657.14     2615.40     34.34 o
  -8   0   8      756.16      803.05     16.13 o
  -7   0   8      724.38      672.18     13.61 o
  -6   0   8      162.72      158.99      6.17 o
  -5   0   8     3697.07     3366.76     56.42 o
  -4   0   8     3918.55     3722.72     61.53 o
  -3   0   8     1909.66     1795.12     41.48 o
  -2   0   8     1324.80     1182.17     24.13 o
  -1   0   8     2071.58     2137.30     32.31 o
   0   0   8       63.90       59.17      4.95 o
   1   0   8      593.37      638.00     14.66 o
   2   0   8      393.53      395.48     12.17 o
   3   0   8      558.32      549.36     15.17 o
   4   0   8        4.53        1.25      6.22 o
   5   0   8       31.94       21.38      9.53 o
   6   0   8      109.56       98.16     12.67 o
   7   0   8        0.17        0.00      8.50 o
   8   0   8       30.54        8.42     13.23 o
   9   0   8       48.10       61.32     19.24 o
 -17   1   8       26.85       33.07     11.90 o
 -16   1   8       34.96       56.80     12.13 o
 -15   1   8       40.06       38.01      7.83 o
 -14   1   8       65.23       72.53      8.97 o
 -13   1   8        8.08        9.06      5.55 o
 -12   1   8       10.24       12.74      3.13 o
 -11   1   8       73.37       69.16      4.25 o
 -10   1   8       97.98       99.11      4.28 o
  -9   1   8     1469.57     1446.91     15.51 o
  -8   1   8     5930.20     5970.24     55.43 o
  -7   1   8      497.27      495.36      8.16 o
  -6   1   8      723.94      738.22     11.02 o
  -5   1   8       21.94       20.19      2.52 o
  -4   1   8      287.04      299.97      7.14 o
  -3   1   8      259.25      261.80      5.86 o
  -2   1   8      295.46      290.70      6.20 o
  -1   1   8        4.20        2.16      1.93 o
   0   1   8      265.40      264.63      6.27 o
   1   1   8       12.07       19.58      2.92 o
   2   1   8      259.01      260.79      6.74 o
   3   1   8      834.80      773.13     12.14 o
   4   1   8      345.16      325.15     11.82 o
   5   1   8        4.93        4.93      6.49 o
   6   1   8        2.25        1.34      7.98 o
   7   1   8        0.64        6.05      6.10 o
   8   1   8       66.80       48.51     12.31 o
   9   1   8       21.12       25.38     11.45 o
 -17   2   8       17.83       13.08     10.10 o
 -16   2   8       20.51       16.91      8.77 o
 -15   2   8       56.73       61.94      8.58 o
 -14   2   8       40.46       50.80      7.70 o
 -13   2   8        1.07        6.97      4.24 o
 -12   2   8       38.68       45.27      4.48 o
 -11   2   8        6.80        6.17      2.50 o
 -10   2   8       55.10       48.71      2.98 o
  -9   2   8      285.74      303.10      5.57 o
  -8   2   8      481.89      421.94      6.58 o
  -7   2   8      687.64      673.83      9.91 o
  -6   2   8      405.04      346.32      6.45 o
  -5   2   8      801.89      833.44     10.73 o
  -4   2   8     2889.27     2872.94     30.93 o
  -3   2   8     5867.77     6238.30     56.71 o
  -2   2   8      937.66     1003.65     13.68 o
  -1   2   8        0.44       -2.52      1.68 o
   0   2   8      227.10      240.77      6.22 o
   1   2   8        2.22        0.92      1.83 o
   2   2   8       58.82       66.78      3.80 o
   3   2   8       26.22       30.10      4.15 o
   4   2   8        0.37       -1.01      4.50 o
   5   2   8       88.48       78.13     10.07 o
   6   2   8       61.71       51.25     13.71 o
   7   2   8       18.06       18.46      8.56 o
   8   2   8       13.64       13.79      8.09 o
   9   2   8       13.47        9.22     11.45 o
 -17   3   8        2.75        5.31      7.38 o
 -16   3   8        8.53       16.22      9.21 o
 -15   3   8        4.11       16.65      7.03 o
 -14   3   8       16.34       17.58      8.33 o
 -13   3   8       44.61       46.66      5.86 o
 -12   3   8       11.34       19.04      4.02 o
 -11   3   8      113.70      112.15      5.83 o
 -10   3   8      352.63      360.34      6.97 o
  -9   3   8      129.71      131.45      4.49 o
  -8   3   8       52.23       38.99      2.43 o
  -7   3   8      318.84      295.89      5.39 o
  -6   3   8       99.36      119.84      3.93 o
  -5   3   8      805.84      992.11     11.53 o
  -4   3   8        6.61        7.88      1.76 o
  -3   3   8      373.68      416.64      6.74 o
  -2   3   8      385.91      451.82      7.17 o
  -1   3   8       55.23       57.37      2.94 o
   0   3   8      390.48      380.79      6.90 o
   1   3   8       17.85       13.12      2.21 o
   2   3   8      166.38      146.14      4.99 o
   3   3   8      120.71      122.28      6.25 o
   4   3   8      324.65      354.92     11.26 o
   5   3   8       14.48       10.05      5.39 o
   6   3   8        0.30       -4.36      5.42 o
   7   3   8        0.90       -5.61      6.94 o
   8   3   8        1.49        2.03      8.88 o
   9   3   8        2.95        3.01     11.05 o
 -16   4   8        7.68       13.63      7.15 o
 -15   4   8       20.94       32.64      7.57 o
 -14   4   8        2.98        1.80      4.58 o
 -13   4   8       35.88       28.51      5.73 o
 -12   4   8        8.89        9.85      3.97 o
 -11   4   8        2.16        1.75      3.12 o
 -10   4   8        1.26        1.79      2.21 o
  -9   4   8       76.40       69.34      4.82 o
  -8   4   8      242.79      266.29      5.37 o
  -7   4   8        1.42       -2.22      1.48 o
  -6   4   8      337.65      325.95      6.49 o
  -5   4   8     1411.18     1229.28     14.77 o
  -4   4   8     2117.02     2072.89     24.94 o
  -3   4   8     7454.34     7739.00     72.55 o
  -2   4   8     5372.15     5474.08     48.91 o
  -1   4   8      217.12      202.01      5.64 o
   0   4   8       54.42       49.37      5.28 o
   1   4   8        4.70        2.84      1.85 o
   2   4   8       46.09       37.39      3.43 o
   3   4   8       11.88        9.14      3.39 o
   4   4   8       61.95       73.76      5.97 o
   5   4   8        2.57        1.55      4.33 o
   6   4   8        7.96       14.17      5.63 o
   7   4   8        0.62       -8.19      6.53 o
   8   4   8        5.53       -7.21     14.43 o
 -16   5   8        7.50       15.98      7.38 o
 -15   5   8       14.14       14.88     10.02 o
 -14   5   8       19.72       20.19      5.74 o
 -13   5   8        0.31       -4.97      4.05 o
 -12   5   8        0.03       -0.65      3.69 o
 -11   5   8       14.33       13.89      3.49 o
 -10   5   8        7.62        4.20      2.79 o
  -9   5   8      428.70      423.09      8.42 o
  -8   5   8      866.09      858.17     15.29 o
  -7   5   8       79.71       82.14      4.37 o
  -6   5   8       71.71       72.57      4.56 o
  -5   5   8        0.12       -2.54      1.69 o
  -4   5   8        4.13        5.14      2.02 o
  -3   5   8       29.84       31.95      2.39 o
  -2   5   8       48.25       47.14      2.79 o
  -1   5   8      110.49      103.50      4.29 o
   0   5   8        1.70       -2.41      1.87 o
   1   5   8        0.41       -3.11      2.33 o
   2   5   8      109.02       99.54      6.08 o
   3   5   8       85.79       84.63      6.63 o
   4   5   8       78.50       75.98      6.99 o
   5   5   8        0.49        6.78      4.01 o
   6   5   8        2.46        3.25      4.04 o
   7   5   8        8.23        2.73      9.24 o
   8   5   8        3.11        2.25     10.10 o
 -15   6   8        0.04        3.61      8.00 o
 -14   6   8        0.12       -6.29      5.06 o
 -13   6   8        4.11        1.44      6.29 o
 -12   6   8        7.71        5.06      3.92 o
 -11   6   8      204.19      205.98      8.38 o
 -10   6   8        6.40       10.97      3.39 o
  -9   6   8      392.58      373.77      8.02 o
  -8   6   8      172.25      188.95      5.91 o
  -7   6   8      140.08      124.11      5.02 o
  -6   6   8      487.84      496.92     16.66 o
  -5   6   8      897.73      922.35     13.96 o
  -4   6   8      814.79      849.13     17.29 o
  -3   6   8     1349.46     1321.82     14.41 o
  -2   6   8     2098.49     2107.03     28.56 o
  -1   6   8      364.32      403.06     11.83 o
   0   6   8      456.58      458.61      8.54 o
   1   6   8      220.01      222.40      6.64 o
   2   6   8       27.98       25.99      4.13 o
   3   6   8        2.65       -0.57      3.61 o
   4   6   8       61.92       63.30      8.34 o
   5   6   8       78.49       77.06      7.72 o
   6   6   8       31.98       34.20      7.27 o
   7   6   8        8.49       13.55      6.20 o
 -15   7   8        1.18        2.87      6.31 o
 -14   7   8        6.70       10.35      6.41 o
 -13   7   8        3.21       -0.81      5.29 o
 -12   7   8       13.20       14.81      4.97 o
 -11   7   8        1.42        4.14      4.16 o
 -10   7   8      323.17      338.88     14.47 o
  -9   7   8       18.79       23.80      3.62 o
  -8   7   8       79.48       81.98      5.14 o
  -7   7   8      145.50      135.87      7.50 o
  -6   7   8        3.19        0.94      2.77 o
  -5   7   8       35.53       43.36      4.25 o
  -4   7   8       36.30       45.23      6.91 o
  -3   7   8        9.10       13.41      2.64 o
  -2   7   8       56.72       59.91      7.75 o
  -1   7   8       16.10       13.47      4.42 o
   0   7   8        0.39       -1.40      2.89 o
   1   7   8      164.68      153.30      8.81 o
   2   7   8       13.69        6.97      4.95 o
   3   7   8       87.95       94.64      8.48 o
   4   7   8       35.53       34.71      6.71 o
   5   7   8       12.07       12.12      6.78 o
   6   7   8       12.45        2.87      5.74 o
   7   7   8        0.83       -8.02      5.35 o
 -14   8   8       11.55        7.76      6.96 o
 -13   8   8        2.16        8.23      5.54 o
 -12   8   8        3.46        5.28      4.64 o
 -11   8   8       56.77       57.52      6.77 o
 -10   8   8        2.66        2.92      3.84 o
  -9   8   8       60.80       57.12      5.49 o
  -8   8   8       15.86       10.90      2.91 o
  -7   8   8       13.00        4.61      3.43 o
  -6   8   8      151.46      142.28      8.90 o
  -5   8   8      124.77      121.49      6.77 o
  -4   8   8     1729.68     1685.19     27.72 o
  -3   8   8     2906.62     3030.68     69.87 o
  -2   8   8      923.31      916.76     18.31 o
  -1   8   8      399.43      426.51     15.10 o
   0   8   8      181.59      171.04      9.14 o
   1   8   8       27.70       26.08      5.58 o
   2   8   8      136.38      140.13      9.52 o
   3   8   8        0.02        0.33      5.09 o
   4   8   8       12.42        7.67      5.94 o
   5   8   8       20.52        8.21      9.69 o
   6   8   8        2.72       -6.13      6.11 o
 -13   9   8        0.21       -2.07      5.43 o
 -12   9   8        2.89       -0.46      4.69 o
 -11   9   8        0.26       -0.37      4.14 o
 -10   9   8        1.60       -5.14      3.43 o
  -9   9   8        5.63        3.26      3.53 o
  -8   9   8       39.03       36.40      6.25 o
  -7   9   8       25.06       22.09      4.16 o
  -6   9   8      158.36      157.52      9.28 o
  -5   9   8       75.53       58.61      6.19 o
  -4   9   8        0.73       -1.65      3.22 o
  -3   9   8       54.03       47.92      4.70 o
  -2   9   8        6.46        3.34      3.15 o
  -1   9   8       33.85       27.73      6.00 o
   0   9   8       40.99       25.10      7.82 o
   1   9   8        1.72        3.18      7.82 o
   2   9   8        8.98       10.22      6.64 o
   3   9   8        8.47       14.15      8.42 o
   4   9   8        0.83       -8.66      5.77 o
   5   9   8        0.71       -5.94      6.64 o
 -11  10   8       47.10       46.64      6.86 o
 -10  10   8       10.74       12.02      4.59 o
  -9  10   8        2.64        2.29      3.93 o
  -8  10   8        5.23        3.83      3.64 o
  -7  10   8        0.35       -0.28      3.23 o
  -6  10   8       70.52       84.83     12.32 o
  -5  10   8      123.39      150.69      9.28 o
  -4  10   8      350.60      360.32     13.79 o
  -3  10   8       51.38       61.22      7.10 o
  -2  10   8       37.38       35.34      6.90 o
  -1  10   8      113.44      117.42     10.00 o
   0  10   8       13.16       21.94      8.42 o
   1  10   8        1.38       -0.52      6.01 o
   2  10   8        0.00        2.16      6.33 o
   3  10   8        0.16       -1.28      6.64 o
   4  10   8        0.14        5.38      6.90 o
 -10  11   8       92.53      131.56     19.39 o
  -9  11   8       43.70       64.41      7.78 o
  -8  11   8       31.85       32.28      5.36 o
  -7  11   8       36.72       33.49      5.29 o
  -6  11   8       42.34       42.45      5.48 o
  -5  11   8       63.46       73.88     15.03 o
  -4  11   8        0.32        4.41      4.30 o
  -3  11   8       19.13       21.26      5.26 o
  -2  11   8        2.91        4.12      5.26 o
  -1  11   8       10.61        5.73      6.61 o
   0  11   8        8.76       12.99      6.00 o
   1  11   8       70.28       89.78      9.78 o
   2  11   8       25.84       22.98      7.51 o
  -7  12   8        0.88       -5.48      4.81 o
  -6  12   8        1.89       -4.14      6.01 o
  -5  12   8       44.53       37.28      7.21 o
  -4  12   8       77.75       94.99      9.62 o
  -3  12   8       37.01       49.30      8.42 o
  -2  12   8       29.88       44.49      8.42 o
  -1  12   8       24.38       38.69     12.63 o
 -17   1   9        7.28        8.85      9.24 o
 -16   1   9        3.65        0.02      6.53 o
 -15   1   9       13.73       20.59      6.87 o
 -14   1   9       67.70       82.51      8.85 o
 -13   1   9        5.67        8.26      4.53 o
 -12   1   9      202.13      203.55      9.05 o
 -11   1   9       71.79       85.25      5.40 o
 -10   1   9        1.43        1.91      2.05 o
  -9   1   9      361.23      372.30      7.65 o
  -8   1   9      182.74      186.69      5.65 o
  -7   1   9      189.31      176.21      5.12 o
  -6   1   9        0.37        7.73      1.93 o
  -5   1   9      344.73      402.05      9.07 o
  -4   1   9       16.13       18.02      2.95 o
  -3   1   9      232.08      222.69      6.53 o
  -2   1   9      241.96      219.16      6.53 o
  -1   1   9        7.25        3.79      2.14 o
   0   1   9      158.00      157.89      5.36 o
   1   1   9        1.16        4.01      2.57 o
   2   1   9      102.14       93.95      5.05 o
   3   1   9       32.81       26.73      4.49 o
   4   1   9        5.57        0.87      3.89 o
   5   1   9        7.07       11.25      7.33 o
   6   1   9       12.30       21.47      7.01 o
   7   1   9       34.25       31.05     22.34 o
   8   1   9        6.84        9.32     10.10 o
 -17   2   9        5.95       11.98     10.60 o
 -16   2   9       25.02       26.51      7.73 o
 -15   2   9       19.25       31.34      7.78 o
 -14   2   9        3.06        5.18      5.82 o
 -13   2   9        0.02       -4.97      3.31 o
 -12   2   9      395.31      364.55      8.42 o
 -11   2   9      246.54      223.95      6.44 o
 -10   2   9      276.95      270.76      5.57 o
  -9   2   9      572.83      551.38      8.44 o
  -8   2   9     2536.31     2463.52     26.89 o
  -7   2   9       50.78       68.83      3.63 o
  -6   2   9     8627.53     8625.57     84.57 o
  -5   2   9     2835.98     2869.31     31.46 o
  -4   2   9      157.76      141.06      4.97 o
  -3   2   9      654.45      705.24     12.68 o
  -2   2   9        0.78       -0.76      3.08 o
  -1   2   9       46.84       64.95      6.66 o
   0   2   9      399.85      380.11      7.10 o
   1   2   9      537.63      519.77      9.98 o
   2   2   9      454.93      450.87     10.19 o
   3   2   9        0.11       -4.49      3.14 o
   4   2   9      354.00      371.79     10.57 o
   5   2   9       31.15       34.47      5.86 o
   6   2   9        1.61        4.73      7.38 o
   7   2   9       11.46       18.15      8.27 o
   8   2   9        1.61        5.68     10.60 o
 -17   3   9       35.16       36.66      8.77 o
 -16   3   9        0.03       -3.41      6.19 o
 -15   3   9      102.01      123.11     10.58 o
 -14   3   9        1.41        6.33      5.94 o
 -13   3   9       12.01        5.32      4.20 o
 -12   3   9      108.89      106.17      5.62 o
 -11   3   9      168.98      178.84      5.98 o
 -10   3   9       14.41        7.80      2.31 o
  -9   3   9       37.74       35.13      2.63 o
  -8   3   9        3.88        4.29      1.90 o
  -7   3   9     1096.35     1147.82     14.41 o
  -6   3   9      499.40      516.78      7.86 o
  -5   3   9      163.29      175.28      4.29 o
  -4   3   9        7.27        2.59      2.09 o
  -3   3   9      239.36      245.59      6.14 o
  -2   3   9       61.43       66.10      3.51 o
  -1   3   9       98.64      102.18      4.18 o
   0   3   9       91.81       91.45      4.14 o
   1   3   9        8.28        6.40      2.39 o
   2   3   9      103.48       88.77      5.63 o
   3   3   9      100.21       91.05      6.24 o
   4   3   9      115.58      120.73      7.24 o
   5   3   9        7.66       11.18      4.39 o
   6   3   9       16.27       11.70      5.56 o
   7   3   9       37.22       40.34      9.67 o
   8   3   9        1.78        0.95     10.22 o
 -16   4   9        3.00       -6.48      5.66 o
 -15   4   9       56.27       68.90     19.64 o
 -14   4   9       20.65       20.98      5.53 o
 -13   4   9       44.36       36.60      5.29 o
 -12   4   9        9.54        6.65      3.56 o
 -11   4   9        7.43        3.35      3.01 o
 -10   4   9       23.74       21.67      3.17 o
  -9   4   9       70.39       62.49      3.91 o
  -8   4   9      129.18      129.81      4.33 o
  -7   4   9      195.42      181.01      5.27 o
  -6   4   9        3.15        4.87      2.16 o
  -5   4   9      702.19      732.46      9.77 o
  -4   4   9      362.57      399.40     10.36 o
  -3   4   9      137.55      135.83      6.38 o
  -2   4   9       21.64       25.95      3.21 o
  -1   4   9       42.48       41.69      3.90 o
   0   4   9      329.40      307.11     15.15 o
   1   4   9       65.24       61.93      5.10 o
   2   4   9        7.58        3.68      3.51 o
   3   4   9      200.51      170.15      7.88 o
   4   4   9        0.47       -3.81      3.30 o
   5   4   9        4.62        7.01      4.30 o
   6   4   9        1.58        7.11      5.11 o
   7   4   9        1.90        3.04      5.68 o
 -16   5   9        2.31        8.31      8.90 o
 -15   5   9       10.94       20.99      7.03 o
 -14   5   9       42.25       49.07      6.58 o
 -13   5   9       14.08       20.31      4.59 o
 -12   5   9      232.31      257.12      9.06 o
 -11   5   9      146.63      170.74      7.34 o
 -10   5   9        9.65       11.64      3.26 o
  -9   5   9       21.99       16.45      2.84 o
  -8   5   9      215.09      182.31      5.63 o
  -7   5   9        7.71        4.57      2.50 o
  -6   5   9       80.34       94.51      4.55 o
  -5   5   9       19.80       24.22      2.48 o
  -4   5   9        0.04        0.73      1.88 o
  -3   5   9      239.05      257.54      6.33 o
  -2   5   9       50.47       53.09      4.24 o
  -1   5   9       51.78       58.62      3.76 o
   0   5   9      318.76      322.56      7.70 o
   1   5   9        0.13        0.13      3.23 o
   2   5   9      115.54      105.04      6.72 o
   3   5   9       17.73       12.49      4.13 o
   4   5   9        0.36       -3.38      4.57 o
   5   5   9        5.78        5.22      4.03 o
   6   5   9        1.69        7.20      4.42 o
   7   5   9        5.37        9.85      7.95 o
 -15   6   9       18.26       12.59      8.37 o
 -14   6   9       12.62        6.76      6.15 o
 -13   6   9       38.39       33.11      5.88 o
 -12   6   9       96.27       89.26     11.03 o
 -11   6   9      224.69      225.02      7.94 o
 -10   6   9       14.92       22.71      3.83 o
  -9   6   9       16.13       21.56      3.41 o
  -8   6   9      564.32      538.12     10.39 o
  -7   6   9      376.45      357.63      6.80 o
  -6   6   9     1091.98     1090.67     17.55 o
  -5   6   9      846.98      834.63     11.79 o
  -4   6   9       53.24       44.70      3.15 o
  -3   6   9      220.37      235.43      6.56 o
  -2   6   9       50.75       48.57      3.73 o
  -1   6   9       21.83       26.30      3.14 o
   0   6   9      148.43      151.99      6.69 o
   1   6   9       51.81       61.80      5.22 o
   2   6   9      273.67      273.11      9.03 o
   3   6   9       40.01       36.92      6.77 o
   4   6   9       54.94       65.77      9.20 o
   5   6   9        1.28       -0.61      5.21 o
   6   6   9        1.67        1.13      5.79 o
 -15   7   9        9.19        9.54      6.77 o
 -14   7   9        5.73        2.61      6.85 o
 -13   7   9        0.47        1.28      4.43 o
 -12   7   9       42.44       36.13      5.74 o
 -11   7   9        3.36        2.91      3.93 o
 -10   7   9      161.05      142.47      8.09 o
  -9   7   9      304.72      353.86     11.64 o
  -8   7   9        1.85       -1.56      3.33 o
  -7   7   9        9.74       16.26      5.41 o
  -6   7   9       19.60       12.29      3.43 o
  -5   7   9      234.73      254.87      8.76 o
  -4   7   9        1.19        0.86      2.98 o
  -3   7   9       38.65       42.83      5.16 o
  -2   7   9       67.42       62.63      5.12 o
  -1   7   9       54.88       72.36      6.14 o
   0   7   9       20.80       24.91      4.92 o
   1   7   9      162.84      149.58     10.07 o
   2   7   9       14.62        8.13      5.09 o
   3   7   9        4.03        4.24      5.60 o
   4   7   9       16.77        8.36      5.71 o
   5   7   9        0.04       -5.06      6.11 o
   6   7   9        2.89       -1.47      7.87 o
 -14   8   9        1.66       -4.81      5.56 o
 -13   8   9        0.39        2.68      4.73 o
 -12   8   9        3.10       -2.35      3.99 o
 -11   8   9        2.21        4.97      4.69 o
 -10   8   9      110.83      115.50      7.23 o
  -9   8   9      362.53      343.96     10.36 o
  -8   8   9       40.59       50.91      6.05 o
  -7   8   9      209.53      190.44     10.40 o
  -6   8   9       11.60       11.19      5.10 o
  -5   8   9        1.12       -2.00     13.23 o
  -4   8   9     1288.78     1257.66     30.06 o
  -3   8   9     1475.70     1475.95     38.39 o
  -2   8   9       60.84       51.72      7.78 o
  -1   8   9      653.04      694.96     18.69 o
   0   8   9      229.93      211.93     13.11 o
   1   8   9       49.09       52.09      7.00 o
   2   8   9        8.24       12.90      5.87 o
   3   8   9       46.20       59.03      7.91 o
   4   8   9        2.41        6.57      6.37 o
   5   8   9       10.29        8.96      6.76 o
 -13   9   9       17.91       21.59      5.96 o
 -12   9   9       42.29       53.42      6.94 o
 -11   9   9       47.72       51.51      5.96 o
 -10   9   9       36.02       27.39      4.89 o
  -9   9   9       30.95       31.43      4.75 o
  -8   9   9        5.99       11.33      4.25 o
  -7   9   9        0.18       -3.38      3.33 o
  -6   9   9        0.03        4.59      4.18 o
  -5   9   9       86.47      101.86     10.82 o
  -4   9   9        0.08       -3.61      4.18 o
  -3   9   9        1.09       -6.26      4.18 o
  -2   9   9        8.02        3.98      5.10 o
  -1   9   9       42.31       31.51      6.19 o
   0   9   9        0.79       -2.31      5.10 o
   1   9   9       60.88       35.99      7.78 o
   2   9   9       11.97       -4.01      5.38 o
   3   9   9        2.74       16.30      7.10 o
   4   9   9        7.14        4.60      6.90 o
 -11  10   9        0.36       -0.45      4.59 o
 -10  10   9       22.54       24.07      4.97 o
  -9  10   9      108.30      112.20      7.46 o
  -8  10   9      132.19      134.39      7.56 o
  -7  10   9       18.33       15.69      4.16 o
  -6  10   9        5.86        8.42      4.30 o
  -5  10   9        0.02        4.72      5.10 o
  -4  10   9      195.27      191.43     22.85 o
  -3  10   9      150.15      148.08     10.20 o
  -2  10   9        8.88       12.54      5.26 o
  -1  10   9       51.81       58.19      9.02 o
   0  10   9       81.18       94.30     15.03 o
   1  10   9        0.70       -9.00      6.00 o
   2  10   9        5.70       -3.61     10.82 o
   3  10   9        0.14       -0.75      6.64 o
 -10  11   9       10.70        3.13      5.21 o
  -9  11   9        6.73        4.24      4.36 o
  -8  11   9        3.22        3.78      4.31 o
  -7  11   9       11.76       15.73      4.89 o
  -6  11   9        0.33       -2.00      4.30 o
  -5  11   9       41.01       33.43      6.33 o
  -4  11   9        5.04        5.64      5.10 o
  -3  11   9       15.97       25.37     16.23 o
  -2  11   9        4.32        2.23      5.77 o
  -1  11   9        7.95        2.71      6.19 o
   0  11   9        1.15        4.36      6.19 o
   1  11   9        5.23        7.06      7.82 o
  -6  12   9       59.51       70.98      9.62 o
  -5  12   9      139.67      145.49     12.02 o
  -4  12   9       50.02       58.92      9.62 o
  -3  12   9      131.77      133.47     13.23 o
 -17   0  10       27.11       40.88     16.83 o
 -16   0  10       24.73       44.49     16.83 o
 -15   0  10       26.55       10.55      7.51 o
 -14   0  10       53.94       39.58      9.24 o
 -13   0  10      827.72      797.65     37.31 o
 -12   0  10     4660.81     4632.72     74.80 o
 -11   0  10     1302.94     1274.75     21.84 o
 -10   0  10       43.92       40.63      8.73 o
  -9   0  10       51.44       59.34      5.22 o
  -8   0  10      145.81      151.79      7.15 o
  -7   0  10       70.20       72.82      5.54 o
  -6   0  10      553.93      511.99     15.23 o
  -5   0  10     1107.61     1078.55     34.87 o
  -4   0  10     3000.90     3226.92     95.59 o
  -3   0  10     1174.93     1061.73     32.47 o
  -2   0  10     2315.55     2287.13     43.26 o
  -1   0  10      490.71      492.79     13.07 o
   0   0  10      199.78      220.26      9.36 o
   1   0  10      573.72      603.11     22.84 o
   2   0  10      475.78      440.30     14.27 o
   3   0  10       97.83       97.53     11.05 o
   4   0  10        4.08        1.60      5.87 o
   5   0  10        9.74        5.65      6.85 o
   6   0  10        4.59       -1.90      6.87 o
   7   0  10        2.02        4.24     13.23 o
 -17   1  10        2.99        4.21     10.20 o
 -16   1  10        0.06        0.46      6.37 o
 -15   1  10       20.21        8.27      9.60 o
 -14   1  10       43.22       21.16      9.47 o
 -13   1  10      126.93      136.56      8.71 o
 -12   1  10       13.48       16.36      3.60 o
 -11   1  10       67.71       72.53      4.22 o
 -10   1  10       21.69       22.71      3.08 o
  -9   1  10       29.54       32.01      2.97 o
  -8   1  10      148.26      141.03      5.15 o
  -7   1  10      164.66      179.14      5.74 o
  -6   1  10      370.11      382.29      9.25 o
  -5   1  10      327.55      342.52      8.58 o
  -4   1  10       92.19      102.41      5.19 o
  -3   1  10        0.80        0.36      2.11 o
  -2   1  10      218.87      226.86      7.28 o
  -1   1  10       94.65      104.97      5.21 o
   0   1  10       50.46       38.00      3.60 o
   1   1  10       15.60       13.84      3.47 o
   2   1  10      238.20      239.45      8.20 o
   3   1  10        8.70       -0.07      3.80 o
   4   1  10        4.37        9.06      4.87 o
   5   1  10       20.89       14.92      5.31 o
   6   1  10       36.85       37.87      6.50 o
   7   1  10        7.25       11.58      7.65 o
 -17   2  10       20.31       27.29     10.96 o
 -16   2  10        0.25        3.08      6.87 o
 -15   2  10       87.17       81.37      9.67 o
 -14   2  10        7.72        4.95      4.75 o
 -13   2  10       98.50       94.21      6.78 o
 -12   2  10      307.87      315.46      7.98 o
 -11   2  10       13.96       19.49      3.08 o
 -10   2  10      155.15      155.13      5.23 o
  -9   2  10       10.40        4.67      2.26 o
  -8   2  10       69.85       84.67      4.13 o
  -7   2  10      100.78       88.33      4.42 o
  -6   2  10      112.55       92.00      4.99 o
  -5   2  10      119.66      110.13      5.55 o
  -4   2  10      127.12      141.16      6.02 o
  -3   2  10      474.44      552.26      9.93 o
  -2   2  10        0.04        1.01      2.29 o
  -1   2  10     1145.12     1128.39     15.75 o
   0   2  10       36.12       41.87      3.82 o
   1   2  10        3.68       -4.40      2.95 o
   2   2  10       67.87       67.89      5.41 o
   3   2  10        0.66       -3.22      3.90 o
   4   2  10        3.69        1.76      4.58 o
   5   2  10        5.03       -1.81      5.47 o
   6   2  10        0.00       -0.20      5.30 o
   7   2  10       10.13       12.10      6.85 o
 -17   3  10       24.80       25.84     10.63 o
 -16   3  10       15.24       19.81      7.38 o
 -15   3  10       18.04       24.14      7.03 o
 -14   3  10      114.98      118.22      7.69 o
 -13   3  10        0.32       -5.71      3.81 o
 -12   3  10       10.86       13.81      3.67 o
 -11   3  10       14.42       12.06      3.10 o
 -10   3  10       63.82       77.68      4.39 o
  -9   3  10      161.92      163.27      5.27 o
  -8   3  10      136.91      146.29      4.90 o
  -7   3  10        2.37        1.99      1.80 o
  -6   3  10      334.24      401.57      7.17 o
  -5   3  10       83.92       95.55      4.29 o
  -4   3  10      168.63      179.17      5.29 o
  -3   3  10      374.90      395.15      7.86 o
  -2   3  10      120.31      142.79      5.04 o
  -1   3  10      724.24      767.71     11.15 o
   0   3  10      151.85      136.35      6.60 o
   1   3  10       37.34       35.34      4.34 o
   2   3  10      153.52      155.35      7.41 o
   3   3  10        5.98        2.82      4.12 o
   4   3  10       23.83       28.33      4.85 o
   5   3  10       16.95       17.56      5.68 o
   6   3  10       28.84       35.21      6.87 o
   7   3  10        8.70       21.07      6.33 o
 -17   4  10        0.00       14.40      7.23 o
 -16   4  10        1.52        1.35      6.32 o
 -15   4  10        4.78        1.66      5.54 o
 -14   4  10       15.94       13.75      4.63 o
 -13   4  10      434.63      459.04     12.14 o
 -12   4  10      453.90      426.71     10.16 o
 -11   4  10      356.33      323.46      8.54 o
 -10   4  10      105.40       96.64      5.66 o
  -9   4  10      104.44       96.11      4.39 o
  -8   4  10       12.42       12.95      2.29 o
  -7   4  10      502.73      559.90     13.20 o
  -6   4  10        7.13        6.97      2.02 o
  -5   4  10      261.15      244.57      6.12 o
  -4   4  10       28.90       20.81      2.89 o
  -3   4  10      270.16      244.62      7.15 o
  -2   4  10      781.83      752.85     15.97 o
  -1   4  10      786.81      811.90     13.03 o
   0   4  10      512.07      548.19     12.08 o
   1   4  10      145.97      153.45      7.78 o
   2   4  10       27.65       24.04      4.64 o
   3   4  10       17.81       10.97      4.11 o
   4   4  10        3.71        3.50      4.08 o
   5   4  10        0.04        0.20      5.27 o
   6   4  10        0.05        1.74      5.48 o
   7   4  10        0.69       -0.72      5.93 o
 -16   5  10        0.27        4.81      8.00 o
 -15   5  10       22.04       32.73     26.45 o
 -14   5  10        0.01       -0.69      4.03 o
 -13   5  10        4.28        4.32      3.86 o
 -12   5  10        1.13       -3.89      3.48 o
 -11   5  10        5.61        2.34      3.60 o
 -10   5  10       11.21       11.56      4.04 o
  -9   5  10        0.10       -1.45      2.48 o
  -8   5  10       14.49       18.07      3.36 o
  -7   5  10        5.47        8.02      2.34 o
  -6   5  10      225.66      216.98      6.72 o
  -5   5  10        0.24       -1.56      1.63 o
  -4   5  10       27.11       20.82      2.89 o
  -3   5  10        0.88        1.41      2.55 o
  -2   5  10       34.96       36.58      4.56 o
  -1   5  10       20.78       23.64      4.01 o
   0   5  10       76.72       81.86      5.63 o
   1   5  10        1.25       -0.81      3.41 o
   2   5  10       41.21       49.47      5.34 o
   3   5  10        7.51       -0.71      4.28 o
   4   5  10        2.12       -0.46      4.28 o
   5   5  10        9.32        9.51      5.48 o
   6   5  10        5.68        5.95      6.72 o
 -16   6  10        1.32        0.34      8.19 o
 -15   6  10        7.20        8.16      6.11 o
 -14   6  10        5.41        1.10      5.55 o
 -13   6  10        3.52        3.35      4.85 o
 -12   6  10       25.16       21.08      7.12 o
 -11   6  10       10.41        7.72      3.74 o
 -10   6  10       45.80       47.30      4.85 o
  -9   6  10      349.66      324.01      8.51 o
  -8   6  10        0.04       -3.12      2.65 o
  -7   6  10       90.24       95.47     12.30 o
  -6   6  10       38.34       38.23      3.26 o
  -5   6  10      284.79      269.71      6.55 o
  -4   6  10      119.46      127.40      5.29 o
  -3   6  10      181.40      189.49      7.67 o
  -2   6  10      143.86      146.12      6.91 o
  -1   6  10       37.08       44.84      4.37 o
   0   6  10      364.99      367.63     13.92 o
   1   6  10        3.38       13.73      5.32 o
   2   6  10        4.08        9.32      5.39 o
   3   6  10       27.41       30.13      6.65 o
   4   6  10        7.34       10.65      5.73 o
   5   6  10        2.00        2.81      5.95 o
   6   6  10       21.12       29.55     14.05 o
 -15   7  10       52.69       71.75      9.66 o
 -14   7  10       60.91       86.23      8.10 o
 -13   7  10        1.51        1.14      4.53 o
 -12   7  10       25.59       13.77      4.69 o
 -11   7  10        0.79        6.11      4.31 o
 -10   7  10       97.48       87.99      7.29 o
  -9   7  10        9.10       12.66      4.16 o
  -8   7  10       80.35       82.64      7.86 o
  -7   7  10       44.59       41.08      6.11 o
  -6   7  10      306.27      352.67     12.81 o
  -5   7  10      297.27      317.75     12.07 o
  -4   7  10        5.63        2.62      5.62 o
  -3   7  10       54.09       44.22      6.44 o
  -2   7  10      186.31      177.82     10.52 o
  -1   7  10      331.78      366.26     11.91 o
   0   7  10       14.96       15.82      4.97 o
   1   7  10      113.49      114.51     12.84 o
   2   7  10      141.37      119.47      9.13 o
   3   7  10       14.57       11.87      6.11 o
   4   7  10       16.46       21.40      7.24 o
   5   7  10        6.28        6.22      7.03 o
 -14   8  10       13.49       12.11      5.79 o
 -13   8  10        2.89       -0.46      4.85 o
 -12   8  10        0.48        1.99      4.31 o
 -11   8  10        4.48        6.73      4.18 o
 -10   8  10       28.02       16.70      4.53 o
  -9   8  10       25.27       27.94      4.98 o
  -8   8  10       81.04       76.54      6.66 o
  -7   8  10       10.17       11.01      5.10 o
  -6   8  10        0.91       -5.25      4.18 o
  -5   8  10       20.21       28.86      6.00 o
  -4   8  10        0.05        6.97      6.00 o
  -3   8  10       33.62       18.79      9.02 o
  -2   8  10       26.07       16.83      6.00 o
  -1   8  10      442.44      460.95     18.19 o
   0   8  10       57.71       64.67      8.57 o
   1   8  10       18.41       14.88      5.98 o
   2   8  10        0.81        7.62      5.98 o
   3   8  10        0.78       -1.66      6.11 o
   4   8  10       27.93       26.25      7.57 o
 -13   9  10        0.13       -3.92      4.80 o
 -12   9  10        0.05       -2.42      4.22 o
 -11   9  10        4.77        6.80      4.31 o
 -10   9  10        2.01       -3.55      3.89 o
  -9   9  10        0.81        1.66      3.89 o
  -8   9  10        7.67       16.42      4.51 o
  -7   9  10        8.69        3.39      4.18 o
  -6   9  10       54.30       46.89      6.90 o
  -5   9  10        0.10        4.81      5.41 o
  -4   9  10       10.01        8.05      5.10 o
  -3   9  10        7.63        3.88      5.10 o
  -2   9  10       37.55       34.10      6.90 o
  -1   9  10      173.15      178.97     13.83 o
   0   9  10      102.91      105.59     10.67 o
   1   9  10       19.86       33.13     11.42 o
   2   9  10       33.56       25.25      8.00 o
   3   9  10        0.22       -2.19      6.90 o
 -11  10  10      108.58      128.61      8.57 o
 -10  10  10      170.16      185.71      9.55 o
  -9  10  10       87.08       85.82      6.90 o
  -8  10  10        8.71       -0.52      3.89 o
  -7  10  10        0.01       -6.26      4.18 o
  -6  10  10        7.84        6.75      5.10 o
  -5  10  10       43.60       47.43      7.10 o
  -4  10  10      354.11      369.03     15.30 o
  -3  10  10      261.94      256.00     13.55 o
  -2  10  10      142.55      150.30     11.79 o
  -1  10  10       89.22      126.37     11.54 o
   0  10  10       29.49       38.19      8.00 o
   1  10  10        8.04       10.96      7.10 o
  -9  11  10        5.71        6.74      4.59 o
  -8  11  10       23.03       27.99      4.97 o
  -7  11  10        3.57        9.53      5.41 o
  -6  11  10       22.86       25.01     16.83 o
  -5  11  10        0.21       -3.35      5.41 o
  -4  11  10       25.49       19.80      6.90 o
  -3  11  10       21.74       26.39      7.10 o
  -2  11  10       36.78       44.98      8.00 o
  -1  11  10        5.00        6.61      6.19 o
 -17   1  11        1.83       -4.21      9.35 o
 -16   1  11        1.52       -4.90      6.21 o
 -15   1  11       18.77       18.35      6.71 o
 -14   1  11        5.97       -0.18      4.58 o
 -13   1  11       36.22       53.66      7.71 o
 -12   1  11      162.27      201.97      7.20 o
 -11   1  11      183.17      190.89      6.42 o
 -10   1  11      732.16      706.03     11.78 o
  -9   1  11       23.11       30.92      3.04 o
  -8   1  11      131.66      153.15      5.32 o
  -7   1  11      363.62      335.93      7.82 o
  -6   1  11       34.88       38.89      3.82 o
  -5   1  11      354.12      320.42      8.64 o
  -4   1  11       63.78       57.60      4.36 o
  -3   1  11      108.99      102.58      6.35 o
  -2   1  11      161.38      174.11      9.96 o
  -1   1  11        5.93        3.96      2.85 o
   0   1  11       65.80       58.48      4.49 o
   1   1  11      174.02      166.78      7.97 o
   2   1  11       68.56       60.72      5.52 o
   3   1  11        0.75       -0.22      4.51 o
   4   1  11        3.82       -0.46      4.66 o
   5   1  11        4.81        0.15      5.42 o
   6   1  11        0.42        3.58      5.36 o
 -17   2  11        1.95       -5.59      8.38 o
 -16   2  11        2.73        4.89      6.37 o
 -15   2  11      101.80       92.32      9.84 o
 -14   2  11      126.54      129.73      9.03 o
 -13   2  11       20.19       20.94      4.25 o
 -12   2  11       80.33       75.47      4.73 o
 -11   2  11       44.63       43.84      3.86 o
 -10   2  11      163.96      151.82      6.04 o
  -9   2  11      798.63      807.69     12.54 o
  -8   2  11      345.87      367.47     11.27 o
  -7   2  11      404.54      376.66      8.53 o
  -6   2  11     2465.64     2355.18     31.49 o
  -5   2  11     1281.85     1214.93     18.98 o
  -4   2  11     2204.25     2186.43     29.66 o
  -3   2  11     1593.78     1630.01     23.79 o
  -2   2  11       93.31      102.96      5.97 o
  -1   2  11      132.72      131.98      5.88 o
   0   2  11       86.20       83.75      6.22 o
   1   2  11       17.47       17.28      4.08 o
   2   2  11      134.01      123.64      7.12 o
   3   2  11        1.59        7.97      4.97 o
   4   2  11       15.21       22.21      5.51 o
   5   2  11        1.55       -2.85      4.83 o
   6   2  11        2.86        7.08      9.58 o
 -17   3  11        2.58        2.79      7.03 o
 -16   3  11       16.08       13.06      7.08 o
 -15   3  11       38.51       40.50      6.42 o
 -14   3  11       60.59       58.41      6.31 o
 -13   3  11      315.99      328.01     10.41 o
 -12   3  11      144.05      152.53      6.91 o
 -11   3  11       19.96        8.89      3.41 o
 -10   3  11      591.36      546.50     10.72 o
  -9   3  11       47.90       50.89      3.58 o
  -8   3  11        0.07        0.92      2.32 o
  -7   3  11       42.19       55.14      3.74 o
  -6   3  11        2.37        3.08      1.95 o
  -5   3  11       53.03       60.44      3.82 o
  -4   3  11        6.20        3.95      2.25 o
  -3   3  11        8.90        7.78      2.34 o
  -2   3  11        1.13       -2.76      1.84 o
  -1   3  11       43.83       45.05      4.57 o
   0   3  11       17.25       19.24      4.45 o
   1   3  11       44.31       51.94      5.56 o
   2   3  11      154.87      138.41      8.32 o
   3   3  11       44.95       32.79      5.17 o
   4   3  11       21.95       22.83      5.77 o
   5   3  11        0.11       -5.14      5.15 o
   6   3  11        0.05        1.12      5.70 o
 -17   4  11        2.42        7.32      6.76 o
 -16   4  11        9.10       17.53      6.85 o
 -15   4  11        7.54       10.52      5.35 o
 -14   4  11        0.67       -3.68      3.73 o
 -13   4  11       60.25       62.68      7.11 o
 -12   4  11      113.04      117.78      6.54 o
 -11   4  11        5.95        3.04      4.99 o
 -10   4  11      172.44      164.90      6.47 o
  -9   4  11        0.92        0.26      2.97 o
  -8   4  11       31.09       34.63      4.58 o
  -7   4  11      522.10      530.25      9.79 o
  -6   4  11      475.73      489.25      9.21 o
  -5   4  11       77.32       73.39      4.09 o
  -4   4  11      154.44      171.54      6.28 o
  -3   4  11       49.96       55.16      5.55 o
  -2   4  11      212.86      213.77     11.80 o
  -1   4  11        1.01       -2.78      3.32 o
   0   4  11       39.42       35.65      4.79 o
   1   4  11        0.54       -5.47      3.65 o
   2   4  11        0.15       -5.75      3.83 o
   3   4  11       88.24       88.11      6.71 o
   4   4  11        0.73       -3.37      4.71 o
   5   4  11        1.31        2.62      5.19 o
   6   4  11        2.72        5.02      5.91 o
 -16   5  11        8.07        1.58     13.83 o
 -15   5  11        0.05        2.45      5.38 o
 -14   5  11       25.58       28.40      5.10 o
 -13   5  11        0.97       -1.00      3.57 o
 -12   5  11      265.25      314.99      9.51 o
 -11   5  11       60.62       66.17      7.09 o
 -10   5  11      159.08      153.27      7.06 o
  -9   5  11      147.49      142.15      6.04 o
  -8   5  11       20.32       18.29      3.84 o
  -7   5  11      183.18      182.02      7.81 o
  -6   5  11       61.36       66.39      5.41 o
  -5   5  11       12.66        8.54      2.55 o
  -4   5  11       54.05       46.66      4.78 o
  -3   5  11      348.72      371.50     10.45 o
  -2   5  11        2.74        2.60      3.58 o
  -1   5  11      251.58      218.87      8.04 o
   0   5  11       89.11       92.10      6.29 o
   1   5  11        3.44        4.12      4.16 o
   2   5  11       20.03       17.42      4.87 o
   3   5  11        7.63        3.65      4.45 o
   4   5  11        1.75        2.88      4.98 o
   5   5  11        1.07       -3.27      8.23 o
 -16   6  11        1.68       -2.65      8.00 o
 -15   6  11        1.48        0.78      4.85 o
 -14   6  11       41.34       24.89      5.89 o
 -13   6  11        0.25       -8.07      5.38 o
 -12   6  11      143.55      135.94      8.71 o
 -11   6  11       39.65       34.77      4.26 o
 -10   6  11      125.98      119.11      6.23 o
  -9   6  11      297.02      286.13      8.32 o
  -8   6  11       68.27       63.86      8.76 o
  -7   6  11      241.75      235.85      8.90 o
  -6   6  11      445.37      439.26     11.65 o
  -5   6  11      497.66      496.30     12.15 o
  -4   6  11     1874.53     1796.81     33.84 o
  -3   6  11      184.26      170.45      7.82 o
  -2   6  11      106.67      113.13      9.20 o
  -1   6  11       95.19       93.89      5.83 o
   0   6  11       67.76       61.39      6.94 o
   1   6  11        0.28       -1.18      4.90 o
   2   6  11        2.91       -1.22      5.39 o
   3   6  11       23.07       34.24      6.91 o
   4   6  11        2.36        5.71      6.01 o
   5   6  11        0.01        7.34      8.81 o
 -15   7  11        1.36       -0.81      5.37 o
 -14   7  11        8.96        5.38      5.16 o
 -13   7  11        4.68       -1.41      4.43 o
 -12   7  11       47.32       50.42      6.13 o
 -11   7  11        0.01       -5.41      5.55 o
 -10   7  11       94.86       75.53      7.24 o
  -9   7  11       12.84       12.11      4.76 o
  -8   7  11      126.85      110.23      8.72 o
  -7   7  11      138.10      177.60     10.08 o
  -6   7  11      330.19      337.54     12.91 o
  -5   7  11        7.43        9.82      3.93 o
  -4   7  11       15.23       17.15      5.60 o
  -3   7  11      143.05      158.53     10.14 o
  -2   7  11        1.83        8.69      5.54 o
  -1   7  11       69.94       81.02      7.28 o
   0   7  11        1.09        1.68      4.80 o
   1   7  11       70.89       86.70      8.30 o
   2   7  11        5.50        8.36      5.69 o
   3   7  11       17.72        3.83      6.31 o
   4   7  11        2.96        2.77      7.28 o
 -14   8  11       12.33       14.33      5.69 o
 -13   8  11        6.05        7.78      4.89 o
 -12   8  11        8.50        1.98      4.66 o
 -11   8  11        9.31        5.38      4.27 o
 -10   8  11        6.34        4.48      4.51 o
  -9   8  11        9.46        8.65      4.76 o
  -8   8  11      355.24      364.17     15.30 o
  -7   8  11      548.98      564.42     19.06 o
  -6   8  11      545.19      551.37     18.19 o
  -5   8  11       78.86       82.11     11.82 o
  -4   8  11        2.10       -3.23      5.47 o
  -3   8  11        1.01        9.21      5.57 o
  -2   8  11      108.83       89.67      9.06 o
  -1   8  11      182.65      214.31     12.90 o
   0   8  11        0.58       -0.34      5.77 o
   1   8  11      115.55      123.55     10.07 o
   2   8  11       82.09       74.29      9.01 o
   3   8  11        2.04        9.90      6.96 o
 -13   9  11        6.28        2.53      5.17 o
 -12   9  11        6.27       10.41      5.05 o
 -11   9  11       60.01       58.52      6.34 o
 -10   9  11       34.16       42.02      7.96 o
  -9   9  11       79.60       77.05      7.15 o
  -8   9  11        0.05        3.85      4.16 o
  -7   9  11       12.48        8.51      5.10 o
  -6   9  11      174.83      181.83     11.79 o
  -5   9  11        6.25        7.40      5.10 o
  -4   9  11        0.22        4.12      5.26 o
  -3   9  11       31.61       27.03      6.90 o
  -2   9  11      168.66      149.07     16.83 o
  -1   9  11       88.40       80.15     11.42 o
   0   9  11       41.73       37.83     14.43 o
   1   9  11        0.15       -0.15      6.64 o
   2   9  11        1.68        5.80      6.90 o
 -11  10  11       11.70       11.25      5.50 o
 -10  10  11        1.68        5.01      4.43 o
  -9  10  11        1.11       -3.75      5.92 o
  -8  10  11       43.28       38.07      6.61 o
  -7  10  11      132.79      143.39     16.23 o
  -6  10  11      248.07      256.97     13.55 o
  -5  10  11        8.90       -3.05      5.10 o
  -4  10  11       27.27       25.31      6.90 o
  -3  10  11        6.72        2.10      6.19 o
  -2  10  11       44.32       48.29     10.82 o
  -1  10  11       30.74       24.05      8.00 o
   0  10  11        5.31        6.81      7.51 o
  -9  11  11        0.00       -1.61      4.28 o
  -8  11  11        0.00       -3.26      4.31 o
  -7  11  11        0.05       -4.07      5.10 o
  -6  11  11        9.08       15.21      9.62 o
  -5  11  11       60.17       58.05      8.19 o
  -4  11  11        6.18       10.22     12.02 o
  -3  11  11        4.94       -2.16      7.21 o
  -2  11  11        2.13       11.88      6.90 o
 -17   0  12       32.26       48.10     15.63 o
 -16   0  12       61.50       51.70     16.83 o
 -15   0  12        8.75       -8.42      9.62 o
 -14   0  12       49.48       60.02      7.38 o
 -13   0  12      560.06      483.04     16.24 o
 -12   0  12       65.42       48.28      6.85 o
 -11   0  12      620.17      636.83     16.75 o
 -10   0  12     2494.52     2354.29     38.10 o
  -9   0  12     1268.22     1235.72     23.73 o
  -8   0  12      200.84      185.05      8.54 o
  -7   0  12      224.84      210.34     10.96 o
  -6   0  12       70.80       76.62      7.19 o
  -5   0  12      484.49      456.67     15.23 o
  -4   0  12      509.73      509.62     16.43 o
  -3   0  12      294.45      253.00     11.81 o
  -2   0  12     2174.62     2196.14     49.90 o
  -1   0  12     1186.56     1106.90     27.54 o
   0   0  12      276.53      268.77     11.63 o
   1   0  12        0.19       -5.33      5.77 o
   2   0  12        0.32       -9.50      6.33 o
   3   0  12        0.34       -9.80      6.53 o
   4   0  12        6.63        6.37      7.23 o
   5   0  12        0.76       11.85      7.87 o
   6   0  12        4.48       11.40     12.61 o
 -17   1  12        3.09       -1.20      8.50 o
 -16   1  12        3.81       13.63      8.90 o
 -15   1  12        5.08        6.55      5.49 o
 -14   1  12        1.53        3.86      4.35 o
 -13   1  12      115.21      120.08      6.80 o
 -12   1  12       14.94        9.40      4.55 o
 -11   1  12      619.85      588.31     12.51 o
 -10   1  12     1080.85     1047.23     19.19 o
  -9   1  12        0.02        0.39      2.39 o
  -8   1  12        0.33       -0.25      2.18 o
  -7   1  12      113.72      118.64      6.94 o
  -6   1  12       47.05       54.94      4.58 o
  -5   1  12        7.30        7.17      2.95 o
  -4   1  12      135.46      143.15      6.63 o
  -3   1  12      140.63      161.68      7.14 o
  -2   1  12      179.59      178.89     10.07 o
  -1   1  12      103.81       98.35      5.86 o
   0   1  12       39.52       33.53      5.64 o
   1   1  12        0.01       -5.18      3.80 o
   2   1  12       37.49       41.65      6.00 o
   3   1  12       13.71       14.27      5.43 o
   4   1  12        7.25        4.00      5.49 o
   5   1  12        1.03       -3.75      5.89 o
   6   1  12        9.89       21.67      6.76 o
 -17   2  12        0.20        0.71     12.63 o
 -16   2  12        1.24        2.84      6.53 o
 -15   2  12        0.30       -3.69      5.24 o
 -14   2  12        0.14       -6.46      4.31 o
 -13   2  12      362.51      339.23      9.31 o
 -12   2  12      547.43      486.16     11.25 o
 -11   2  12      107.39      105.03      6.06 o
 -10   2  12       95.41      107.84      6.65 o
  -9   2  12      166.22      167.07      6.31 o
  -8   2  12      434.60      430.30      9.48 o
  -7   2  12      166.35      195.57      7.50 o
  -6   2  12        7.79        5.53      2.83 o
  -5   2  12       41.08       39.04      4.16 o
  -4   2  12       43.12       37.61      4.05 o
  -3   2  12        0.68       -1.20      2.66 o
  -2   2  12       27.94       23.12      6.04 o
  -1   2  12      110.60      100.35      6.67 o
   0   2  12        6.51        5.32      4.00 o
   1   2  12      313.82      313.79     10.02 o
   2   2  12       40.43       41.92      5.94 o
   3   2  12        0.38       -5.68      4.62 o
   4   2  12        2.30        0.75      5.21 o
   5   2  12        0.95        6.64      6.44 o
 -17   3  12        3.69        1.79      7.03 o
 -16   3  12       16.25       19.12      6.87 o
 -15   3  12       20.21       31.67      7.46 o
 -14   3  12       27.36       38.38      5.48 o
 -13   3  12       49.39       48.00      5.05 o
 -12   3  12       88.58      104.61      6.39 o
 -11   3  12      250.40      231.13      7.71 o
 -10   3  12       42.65       51.13      4.93 o
  -9   3  12        1.74        4.28      2.77 o
  -8   3  12      203.78      202.46      7.38 o
  -7   3  12      293.42      293.41      7.42 o
  -6   3  12      543.53      566.58     11.46 o
  -5   3  12       10.63        7.59      3.04 o
  -4   3  12      271.28      283.06      8.22 o
  -3   3  12      182.65      181.73      8.28 o
  -2   3  12       99.02       86.39      6.60 o
  -1   3  12      195.31      189.44      9.93 o
   0   3  12       53.61       49.73      5.52 o
   1   3  12       83.84       82.11      6.65 o
   2   3  12       46.65       42.76      5.46 o
   3   3  12        0.74        1.48      4.90 o
   4   3  12        8.35        6.36      5.56 o
   5   3  12       17.46       20.26      6.61 o
 -17   4  12        7.78       16.40      7.15 o
 -16   4  12        6.28       -2.31      5.40 o
 -15   4  12        9.85        7.70      5.35 o
 -14   4  12        1.84       -1.22      4.10 o
 -13   4  12        0.42       -4.14      3.31 o
 -12   4  12       14.80       15.46      5.63 o
 -11   4  12      222.39      218.55      7.85 o
 -10   4  12      993.12      897.53     16.29 o
  -9   4  12      395.75      377.02      9.94 o
  -8   4  12      379.37      367.24     11.28 o
  -7   4  12      473.64      455.10     12.19 o
  -6   4  12      425.18      431.59     11.65 o
  -5   4  12       79.42       80.54      5.96 o
  -4   4  12       85.36       84.32      6.22 o
  -3   4  12       14.20       12.36      4.27 o
  -2   4  12      546.27      533.68     13.78 o
  -1   4  12       54.46       56.48      5.65 o
   0   4  12      387.96      430.38     14.06 o
   1   4  12       73.72       65.56      6.23 o
   2   4  12       43.06       66.52      6.72 o
   3   4  12        0.36       -3.24      5.24 o
   4   4  12        2.94       -3.18      5.25 o
   5   4  12        1.64        3.37      6.40 o
 -16   5  12        5.63        1.28      6.11 o
 -15   5  12        1.51        1.95      6.03 o
 -14   5  12        1.36       -1.39      3.69 o
 -13   5  12       28.57       26.99      4.97 o
 -12   5  12        1.49        0.24      3.51 o
 -11   5  12      166.13      165.24      7.75 o
 -10   5  12      130.68      118.37      6.09 o
  -9   5  12       41.65       36.30      4.33 o
  -8   5  12       17.95       16.68      4.36 o
  -7   5  12        6.61        6.73      3.84 o
  -6   5  12       34.97       47.30      5.16 o
  -5   5  12       47.30       49.55      5.32 o
  -4   5  12        0.05        3.21      3.62 o
  -3   5  12      127.04      132.54      7.80 o
  -2   5  12      180.89      196.99      9.12 o
  -1   5  12        8.84        8.08      4.02 o
   0   5  12       25.02       28.45      4.74 o
   1   5  12       56.11       41.85      5.41 o
   2   5  12       17.29       17.21      5.31 o
   3   5  12        6.98        9.20      6.03 o
   4   5  12        0.01       -0.92      8.85 o
 -16   6  12        7.52       13.31      7.38 o
 -15   6  12        1.51        0.54      5.31 o
 -14   6  12       13.05       10.68      6.94 o
 -13   6  12      305.82      274.55     11.60 o
 -12   6  12       52.93       31.86      5.27 o
 -11   6  12       87.53       98.70      7.28 o
 -10   6  12       31.42       40.62      4.55 o
  -9   6  12      188.51      194.11      9.17 o
  -8   6  12      146.57      156.55      8.38 o
  -7   6  12      226.90      239.63      9.40 o
  -6   6  12      230.56      219.28      8.95 o
  -5   6  12       16.11        8.47      3.93 o
  -4   6  12       27.04       31.16      4.69 o
  -3   6  12        2.90        7.40      3.73 o
  -2   6  12        7.33        5.60      4.01 o
  -1   6  12       73.10       72.67      7.02 o
   0   6  12      145.85      161.57     11.28 o
   1   6  12       89.85       88.57      8.82 o
   2   6  12       26.81       30.28      7.05 o
   3   6  12       15.56       10.05      6.40 o
   4   6  12        3.34       -1.44     10.43 o
 -15   7  12       25.90       53.42      7.73 o
 -14   7  12       50.92       51.87      7.17 o
 -13   7  12        9.98        2.99      4.84 o
 -12   7  12      101.15      107.47      7.91 o
 -11   7  12        1.31       -0.08      4.23 o
 -10   7  12        7.66        4.31      4.25 o
  -9   7  12       24.58       26.75      5.90 o
  -8   7  12      239.12      256.01     13.01 o
  -7   7  12      207.24      219.42     11.37 o
  -6   7  12      326.73      326.68     10.29 o
  -5   7  12       97.85      103.13      8.99 o
  -4   7  12      106.57      108.13     11.36 o
  -3   7  12      457.11      481.96     26.87 o
  -2   7  12       63.49       69.12      8.64 o
  -1   7  12       19.65       20.45      5.45 o
   0   7  12        0.05        5.66      5.50 o
   1   7  12        9.39       18.17      6.38 o
   2   7  12        5.82       10.05      6.42 o
   3   7  12        5.72        8.32      6.44 o
 -14   8  12        8.42        7.50      5.13 o
 -13   8  12       47.65       49.59      6.98 o
 -12   8  12      116.86      118.33     10.59 o
 -11   8  12       36.21       35.64      6.32 o
 -10   8  12      123.19      118.96      8.80 o
  -9   8  12       91.74       86.98      8.41 o
  -8   8  12      212.77      203.68     12.67 o
  -7   8  12      176.37      183.05     12.54 o
  -6   8  12       12.59        9.06      5.54 o
  -5   8  12        6.81        1.91      4.76 o
  -4   8  12       30.06       28.98      6.61 o
  -3   8  12        1.28        0.20      5.29 o
  -2   8  12       10.84       10.65      6.31 o
  -1   8  12        7.11        3.17      5.60 o
   0   8  12       20.88       22.22      8.37 o
   1   8  12      117.31      124.78     27.05 o
   2   8  12       16.37       15.09     12.63 o
 -13   9  12        0.01       -7.55      5.03 o
 -12   9  12        0.60       -0.61      4.75 o
 -11   9  12        1.87        0.38      4.58 o
 -10   9  12       31.30       24.05      5.43 o
  -9   9  12        7.91        1.68      4.42 o
  -8   9  12       36.75       35.61      7.10 o
  -7   9  12      125.03      100.55     10.00 o
  -6   9  12       22.87       17.59      6.19 o
  -5   9  12        8.73       10.34      6.00 o
  -4   9  12       16.09        8.90      6.00 o
  -3   9  12        0.59       -2.23      5.77 o
  -2   9  12        7.75        1.65      6.19 o
  -1   9  12        2.28        5.11      6.64 o
   0   9  12        0.01       10.69      7.51 o
   1   9  12       27.74       48.03      9.78 o
 -11  10  12       12.04        1.56      4.63 o
 -10  10  12       31.86       42.61      6.32 o
  -9  10  12       78.46       90.20      8.50 o
  -8  10  12       97.49      110.64     10.90 o
  -7  10  12       29.17       42.40      8.00 o
  -6  10  12        2.33        2.16      7.82 o
  -5  10  12       19.63       14.73      6.19 o
  -4  10  12        3.21        4.81      6.01 o
  -3  10  12       61.49       85.17     10.40 o
  -2  10  12       50.29       69.48      9.78 o
  -1  10  12      123.76      124.73     12.67 o
  -7  11  12        2.27        0.40      5.38 o
  -6  11  12       18.01       18.32      8.42 o
  -5  11  12       21.61       17.97      7.10 o
 -17   1  13        2.65       -6.01      8.50 o
 -16   1  13        0.70        0.97      6.87 o
 -15   1  13        0.96       -6.30      4.20 o
 -14   1  13       11.20        9.73      4.60 o
 -13   1  13       51.51       45.67      4.91 o
 -12   1  13        4.07        5.97      3.73 o
 -11   1  13        3.35        5.48      3.55 o
 -10   1  13       64.28       68.01      5.12 o
  -9   1  13        4.75        3.52      2.90 o
  -8   1  13      247.41      231.13      7.64 o
  -7   1  13        0.06       -3.37      2.83 o
  -6   1  13       99.15      100.17      6.02 o
  -5   1  13        9.73       11.29      3.68 o
  -4   1  13       28.58       16.86      3.65 o
  -3   1  13       43.29       40.82      4.98 o
  -2   1  13        7.36        7.66      4.59 o
  -1   1  13       81.35       80.40      7.78 o
   0   1  13        0.10       -5.67      5.25 o
   1   1  13       11.60        6.90      5.11 o
   2   1  13        4.39        2.31      5.03 o
   3   1  13       28.79       38.32      6.72 o
   4   1  13        3.13       -3.66      6.64 o
   5   1  13        1.64        5.86      5.94 o
 -17   2  13       12.04       28.09     11.42 o
 -16   2  13       65.11       66.31      8.29 o
 -15   2  13       17.82       12.92      5.79 o
 -14   2  13       18.05       18.10      4.93 o
 -13   2  13      397.89      383.74      9.90 o
 -12   2  13      606.70      538.68     11.91 o
 -11   2  13      191.10      169.48      7.64 o
 -10   2  13      222.32      210.15      8.10 o
  -9   2  13       52.52       52.17      4.63 o
  -8   2  13      455.93      436.42     10.15 o
  -7   2  13      857.27      871.01     16.45 o
  -6   2  13      132.23      122.68      6.82 o
  -5   2  13      310.30      290.51      9.20 o
  -4   2  13      550.55      567.73     12.99 o
  -3   2  13      517.30      521.62     15.18 o
  -2   2  13      331.75      332.29     14.06 o
  -1   2  13      124.57      124.62      7.65 o
   0   2  13      209.17      217.04     11.60 o
   1   2  13        4.83        1.79      5.00 o
   2   2  13       25.33       25.89      5.74 o
   3   2  13        3.05        4.48      5.46 o
   4   2  13        0.58        1.97      5.62 o
 -17   3  13        0.02       -3.12      6.85 o
 -16   3  13        6.32       12.18      6.08 o
 -15   3  13        8.40        4.99      5.21 o
 -14   3  13       87.55       76.38      7.92 o
 -13   3  13       31.87       23.74      4.16 o
 -12   3  13      117.15      103.77      6.44 o
 -11   3  13        2.68        1.96      3.93 o
 -10   3  13      960.34      906.17     16.82 o
  -9   3  13      175.17      174.33      8.66 o
  -8   3  13       34.17       32.44      5.16 o
  -7   3  13        0.94        0.23      3.25 o
  -6   3  13        3.50        1.30      3.23 o
  -5   3  13        0.03       -0.57      3.70 o
  -4   3  13        0.00       -4.85      3.23 o
  -3   3  13       11.70       13.67      4.34 o
  -2   3  13       23.61       13.63      4.52 o
  -1   3  13       59.56       62.42      6.06 o
   0   3  13       57.48       49.75      5.94 o
   1   3  13        3.80        5.52      4.86 o
   2   3  13       14.44       22.48      6.36 o
   3   3  13        1.36        7.11      5.44 o
   4   3  13        1.35        6.88      6.18 o
 -17   4  13        3.82       16.56      6.87 o
 -16   4  13        0.15       -0.33      5.45 o
 -15   4  13        7.14       -2.32      5.05 o
 -14   4  13       38.54       35.06      5.40 o
 -13   4  13       15.01        5.39      3.91 o
 -12   4  13        1.68       -0.49      3.84 o
 -11   4  13      221.79      181.52      7.42 o
 -10   4  13       12.84       12.26      4.06 o
  -9   4  13       46.43       48.05      5.74 o
  -8   4  13       23.06       21.73      5.03 o
  -7   4  13       26.45       36.43      4.85 o
  -6   4  13       16.24       16.30      4.22 o
  -5   4  13        2.96        4.36      3.65 o
  -4   4  13      188.60      222.87      9.40 o
  -3   4  13       29.66       33.52      5.54 o
  -2   4  13       55.20       52.25      6.06 o
  -1   4  13       84.19       95.75      8.55 o
   0   4  13        0.21        4.20      5.35 o
   1   4  13        9.56       21.96      5.67 o
   2   4  13        4.77       -7.74      5.16 o
   3   4  13        1.57       -3.36      6.60 o
   4   4  13        3.53       14.77      9.56 o
 -16   5  13        9.40        6.26      7.99 o
 -15   5  13        0.19        2.06      6.17 o
 -14   5  13        0.45        0.43      3.98 o
 -13   5  13        3.65       -0.89      3.54 o
 -12   5  13        9.79       12.96      4.08 o
 -11   5  13        8.05        2.46      3.12 o
 -10   5  13        0.66       -1.98      3.21 o
  -9   5  13       74.39       72.77      6.48 o
  -8   5  13       39.56       36.50      5.28 o
  -7   5  13        1.56        3.75      3.70 o
  -6   5  13        2.61        5.48      3.62 o
  -5   5  13       10.74       15.45      4.30 o
  -4   5  13      185.78      183.16      8.76 o
  -3   5  13       58.37       56.48      6.00 o
  -2   5  13        1.56        1.87      4.18 o
  -1   5  13       40.50       47.68      5.57 o
   0   5  13       66.53       58.02      6.04 o
   1   5  13        6.36        3.19      5.32 o
   2   5  13       17.68       20.25      6.48 o
   3   5  13       12.89       14.07      9.44 o
 -16   6  13        6.40       11.81      6.96 o
 -15   6  13       10.95        7.90      5.79 o
 -14   6  13       23.91       31.12      6.45 o
 -13   6  13        2.20       -3.51      4.31 o
 -12   6  13       99.60      111.99      8.25 o
 -11   6  13       11.45        6.51      4.45 o
 -10   6  13       21.14       14.73      4.53 o
  -9   6  13       25.13       18.63      8.50 o
  -8   6  13      290.69      294.92     18.84 o
  -7   6  13      377.34      355.92     11.16 o
  -6   6  13       40.03       49.46      6.94 o
  -5   6  13       19.95       28.73      5.00 o
  -4   6  13      299.79      307.20     10.65 o
  -3   6  13       27.76       33.99      7.06 o
  -2   6  13      439.49      457.44     17.28 o
  -1   6  13      119.60      135.20      9.79 o
   0   6  13       12.69       17.36      5.96 o
   1   6  13        4.96        8.79      6.08 o
   2   6  13       12.79       11.03      6.72 o
   3   6  13        0.28        0.78      9.74 o
 -15   7  13        7.06       11.02      5.91 o
 -14   7  13        1.58       -0.03      6.94 o
 -13   7  13       37.83       38.07      7.64 o
 -12   7  13        6.77        2.59      4.89 o
 -11   7  13        0.03        3.22      4.18 o
 -10   7  13        9.22       10.36      4.48 o
  -9   7  13        1.85       -3.47      4.69 o
  -8   7  13        0.94        4.72      4.84 o
  -7   7  13       21.90       11.65      5.54 o
  -6   7  13       59.97       51.76      7.39 o
  -5   7  13        2.30        3.48      5.36 o
  -4   7  13       55.59       54.63      8.10 o
  -3   7  13       35.15       28.89      7.06 o
  -2   7  13        2.06        6.28      5.80 o
  -1   7  13       23.97       20.04      6.74 o
   0   7  13        1.21        8.62      6.42 o
   1   7  13       13.94       13.59      6.77 o
   2   7  13        4.55        8.66      6.50 o
 -14   8  13       15.94       11.84      5.48 o
 -13   8  13       74.85       80.76      8.01 o
 -12   8  13       25.97       30.63      6.03 o
 -11   8  13        5.43       -0.22      5.05 o
 -10   8  13        9.74       14.74      5.33 o
  -9   8  13        0.41        2.58      9.62 o
  -8   8  13      106.06       94.36     18.85 o
  -7   8  13       11.73        8.62      8.55 o
  -6   8  13      188.59      197.81     14.32 o
  -5   8  13      118.80      123.07      9.89 o
  -4   8  13       79.08       83.03      9.06 o
  -3   8  13       73.38       96.22      9.83 o
  -2   8  13        6.90       14.14      6.28 o
  -1   8  13        1.44        8.11      6.54 o
   0   8  13       10.23       25.66      7.68 o
   1   8  13       33.18       49.75      9.37 o
 -12   9  13        2.50       -0.21      4.66 o
 -11   9  13        2.69        3.36      4.98 o
 -10   9  13        1.33       -0.83      5.76 o
  -9   9  13        6.73       11.35      5.22 o
  -8   9  13       65.74       60.93      8.90 o
  -7   9  13       81.77       53.92     14.43 o
  -6   9  13        5.97       10.58      6.00 o
  -5   9  13        0.28       -4.21      4.89 o
  -4   9  13        4.71        5.38     14.43 o
  -3   9  13        0.15        0.96      6.00 o
  -2   9  13        1.13        5.59      9.62 o
  -1   9  13        6.76        7.36     12.63 o
 -10  10  13       22.00       17.73      7.44 o
  -9  10  13       17.34       23.65      6.05 o
  -8  10  13        0.41        3.37      6.00 o
  -7  10  13        0.01        4.51      8.42 o
  -6  10  13       10.65       19.44      7.10 o
  -5  10  13       10.86       18.53      6.90 o
  -4  10  13       36.98       54.87      9.10 o
  -3  10  13        3.52       -3.38      6.64 o
 -17   0  14       15.38       -2.40     13.23 o
 -16   0  14      198.89      176.33     16.94 o
 -15   0  14        3.73        7.28      7.78 o
 -14   0  14       72.64       74.42      8.81 o
 -13   0  14       27.30       26.19      7.19 o
 -12   0  14        8.41        8.23      5.48 o
 -11   0  14        3.87        1.30      4.89 o
 -10   0  14       26.49       23.44      5.06 o
  -9   0  14     1485.03     1516.92     28.61 o
  -8   0  14     3258.11     3326.42    132.87 o
  -7   0  14      922.34      935.67     54.11 o
  -6   0  14      445.17      423.02     42.69 o
  -5   0  14      180.29      191.13     13.83 o
  -4   0  14       23.17       14.77      6.01 o
  -3   0  14      263.40      280.29     14.43 o
  -2   0  14      137.60      123.85     16.83 o
  -1   0  14       10.04        0.00      9.62 o
   0   0  14      135.02      138.28     18.04 o
   1   0  14       53.91       66.83     10.96 o
   2   0  14        9.85        1.40      9.12 o
   3   0  14        0.67      -10.50      7.00 o
   4   0  14        0.01        1.92      8.22 o
 -17   1  14       25.32       28.95     10.96 o
 -16   1  14      195.21      201.21     14.58 o
 -15   1  14       93.01      104.59      7.99 o
 -14   1  14       45.56       51.54      6.25 o
 -13   1  14        0.11       -5.92      4.40 o
 -12   1  14        1.18       -3.48      3.38 o
 -11   1  14       40.11       41.76      4.66 o
 -10   1  14      154.37      142.57      7.06 o
  -9   1  14      236.88      241.64      8.50 o
  -8   1  14      407.71      404.74     11.50 o
  -7   1  14        4.90        4.31      3.53 o
  -6   1  14       74.34       66.32      5.70 o
  -5   1  14      145.44      146.22      7.75 o
  -4   1  14       32.60       27.11      5.51 o
  -3   1  14       25.11       31.87      5.76 o
  -2   1  14       37.34       32.24      6.32 o
  -1   1  14       38.31       48.60      8.90 o
   0   1  14        2.87       -2.17      6.94 o
   1   1  14        8.94        3.08      5.79 o
   2   1  14        2.31       -5.03      5.23 o
   3   1  14        3.82       -3.72      5.68 o
   4   1  14        0.38       -1.56      9.50 o
 -17   2  14        7.05        1.09      7.38 o
 -16   2  14        4.49        1.24      5.55 o
 -15   2  14        3.10        1.25      4.74 o
 -14   2  14        2.32       -2.17      4.04 o
 -13   2  14        0.99       -3.71      5.90 o
 -12   2  14       11.62       10.93      4.66 o
 -11   2  14       67.28       54.32      6.07 o
 -10   2  14      755.88      747.21     18.40 o
  -9   2  14        1.11        2.40      4.51 o
  -8   2  14      580.69      577.61     21.52 o
  -7   2  14       15.50       13.01      3.73 o
  -6   2  14       12.18        2.75      4.17 o
  -5   2  14       10.14        6.36      4.16 o
  -4   2  14       47.02       43.98      6.17 o
  -3   2  14       26.70       28.37      5.49 o
  -2   2  14       18.26       11.11      5.27 o
  -1   2  14        2.06       -0.97      4.84 o
   0   2  14        0.18        3.99      5.22 o
   1   2  14        2.45       -7.06      5.55 o
   2   2  14        0.34        1.66      5.79 o
   3   2  14       32.64       40.90      7.25 o
 -17   3  14        3.72        3.14      6.10 o
 -16   3  14        9.25        6.46      6.25 o
 -15   3  14       31.91       31.37      8.99 o
 -14   3  14       50.27       48.68      5.84 o
 -13   3  14       38.21       42.16      4.99 o
 -12   3  14        0.36       -5.08      3.53 o
 -11   3  14       13.81       12.15      4.43 o
 -10   3  14        0.53        2.65      3.87 o
  -9   3  14       49.71       36.25      7.64 o
  -8   3  14       39.77       37.42      5.40 o
  -7   3  14       13.40        7.84      4.51 o
  -6   3  14        4.08        5.66      4.03 o
  -5   3  14       23.01       25.45      5.08 o
  -4   3  14        8.36        6.20      4.30 o
  -3   3  14        0.59       -3.10      4.51 o
  -2   3  14      186.38      179.61      9.82 o
  -1   3  14       38.75       35.01      5.84 o
   0   3  14       36.47       35.13      5.87 o
   1   3  14       24.61       27.21      6.65 o
   2   3  14        7.24        8.14      8.50 o
   3   3  14        2.20        1.28      6.29 o
 -17   4  14        9.64       -0.44      7.24 o
 -16   4  14       10.54        8.89      5.80 o
 -15   4  14        5.28       10.62      5.32 o
 -14   4  14        0.56       -0.04      4.14 o
 -13   4  14        2.49        1.11      3.59 o
 -12   4  14       79.89       91.23      6.16 o
 -11   4  14      177.75      195.83      8.88 o
 -10   4  14      219.84      233.37      8.88 o
  -9   4  14      436.74      414.18     12.58 o
  -8   4  14      705.97      676.90     16.17 o
  -7   4  14      310.83      289.74     10.75 o
  -6   4  14      106.61      102.63      7.28 o
  -5   4  14       17.82       11.03      4.97 o
  -4   4  14        2.92        5.73      4.30 o
  -3   4  14       21.89       12.96      4.85 o
  -2   4  14       32.78       38.43      5.86 o
  -1   4  14        7.86        0.30      4.52 o
   0   4  14       54.24       72.70      6.91 o
   1   4  14        0.27        2.15      5.48 o
   2   4  14       13.17       27.93      7.33 o
   3   4  14       25.06       39.63     11.33 o
 -16   5  14       29.49       24.82      7.60 o
 -15   5  14       28.25       15.76      8.47 o
 -14   5  14       42.00       36.02      6.52 o
 -13   5  14        0.74       -2.74      3.67 o
 -12   5  14        1.76        2.09      3.41 o
 -11   5  14        4.79        2.98      5.23 o
 -10   5  14        9.48        2.60      3.64 o
  -9   5  14       34.45       40.31      7.99 o
  -8   5  14      203.79      207.38      9.92 o
  -7   5  14        7.32        9.83      4.34 o
  -6   5  14        2.81        3.50      3.97 o
  -5   5  14        7.78        3.84      4.29 o
  -4   5  14       37.25       45.37      5.79 o
  -3   5  14       18.39       17.46      5.22 o
  -2   5  14        0.07       -2.87      4.10 o
  -1   5  14       90.40       85.51      7.61 o
   0   5  14        2.62       -4.06      5.45 o
   1   5  14        1.11       -1.56      5.90 o
   2   5  14        0.71       -2.32     10.47 o
 -15   6  14        4.56        8.22      8.39 o
 -14   6  14       18.44        8.93      7.29 o
 -13   6  14        6.29       10.28      5.90 o
 -12   6  14       15.33       18.84      5.31 o
 -11   6  14      236.07      213.56     10.06 o
 -10   6  14      261.05      281.33      9.78 o
  -9   6  14       40.76       53.37      7.98 o
  -8   6  14       56.34       73.13      6.65 o
  -7   6  14       14.78       21.73      5.00 o
  -6   6  14        6.12        0.68      3.97 o
  -5   6  14        0.91       -0.44      4.10 o
  -4   6  14        8.22        8.30      6.83 o
  -3   6  14       33.06       28.25      6.86 o
  -2   6  14       10.29        8.06      6.24 o
  -1   6  14        0.57        0.44      6.11 o
   0   6  14        0.37       10.43      5.79 o
   1   6  14        5.51        8.89      8.33 o
 -14   7  14        7.16        9.36      5.67 o
 -13   7  14       17.83       24.07      6.05 o
 -12   7  14       24.64       28.54      5.86 o
 -11   7  14       23.02       23.98      5.58 o
 -10   7  14        5.79       11.47      4.78 o
  -9   7  14        8.58        2.88      6.35 o
  -8   7  14        3.15       -1.96      5.29 o
  -7   7  14       70.63       81.71      9.93 o
  -6   7  14        4.05       -0.67      5.06 o
  -5   7  14        3.13       -2.55      5.14 o
  -4   7  14        0.46       -0.91      6.17 o
  -3   7  14       36.27       30.68      7.51 o
  -2   7  14      141.02      127.93     17.97 o
  -1   7  14      128.24      120.84     14.03 o
   0   7  14       55.71       64.52      8.35 o
   1   7  14        4.28       -4.00      6.28 o
 -13   8  14       33.94       59.86      7.33 o
 -12   8  14       76.78       88.72      9.01 o
 -11   8  14       69.96       73.31      8.44 o
 -10   8  14      305.76      291.38     12.64 o
  -9   8  14       51.17       54.02      8.08 o
  -8   8  14       35.85       31.02      7.14 o
  -7   8  14        1.63        1.87      5.20 o
  -6   8  14        0.30        3.59      9.36 o
  -5   8  14        0.68        4.90      5.54 o
  -4   8  14       30.45       26.16      6.67 o
  -3   8  14       22.75       23.69      7.45 o
  -2   8  14        0.18       -2.93      6.18 o
  -1   8  14        8.05       18.60      7.21 o
 -12   9  14        1.27       -7.82      5.21 o
 -11   9  14        0.73       -2.68      4.70 o
 -10   9  14        2.30        6.14      5.43 o
  -9   9  14       17.64       31.26      7.78 o
  -8   9  14        9.48       17.30      7.10 o
  -7   9  14       16.04       20.57      7.10 o
  -6   9  14        4.88        7.21      6.90 o
  -5   9  14        0.21        3.61      5.95 o
  -4   9  14        1.41        0.57      6.38 o
  -3   9  14        0.77        4.27      6.96 o
  -2   9  14       17.97       26.11      8.66 o
  -9  10  14       75.33       78.17      8.41 o
  -8  10  14      141.49      156.42     13.55 o
  -7  10  14      117.13      109.04     12.63 o
  -6  10  14       54.15       43.89      9.10 o
  -5  10  14       43.89       58.05      9.53 o
 -17   1  15       10.47       10.48      7.95 o
 -16   1  15       36.74       31.71      7.57 o
 -15   1  15       67.06       75.67      9.55 o
 -14   1  15       16.90        7.96      4.90 o
 -13   1  15       15.24       11.27      5.82 o
 -12   1  15        4.34        5.65      4.95 o
 -11   1  15      156.62      146.94      8.52 o
 -10   1  15        0.00       -3.51      3.17 o
  -9   1  15      123.00      115.27      7.42 o
  -8   1  15        0.45        6.57      3.87 o
  -7   1  15        0.01        2.34      3.65 o
  -6   1  15        8.10       -3.04      5.24 o
  -5   1  15        3.60        0.30      4.76 o
  -4   1  15      133.33      137.13      9.93 o
  -3   1  15       58.19       58.90     12.46 o
  -2   1  15        0.17       -9.14      6.33 o
  -1   1  15       15.01        3.61      6.80 o
   0   1  15        0.01       -9.94      9.56 o
   1   1  15       21.27       22.78      7.17 o
   2   1  15        7.28        9.18      6.35 o
 -17   2  15        1.27       -7.03      6.87 o
 -16   2  15        6.19        2.12      6.42 o
 -15   2  15        0.64        0.99      5.03 o
 -14   2  15       42.06       42.57      6.32 o
 -13   2  15       79.08       81.98      8.85 o
 -12   2  15       38.79       40.84      5.54 o
 -11   2  15      315.09      325.22     11.60 o
 -10   2  15     1262.45     1245.90     25.86 o
  -9   2  15       23.31       19.97      5.09 o
  -8   2  15        3.71        5.79      4.51 o
  -7   2  15        0.69        0.07      4.23 o
  -6   2  15      279.56      272.72     11.80 o
  -5   2  15      323.16      312.88     12.34 o
  -4   2  15      205.97      201.84     10.82 o
  -3   2  15      189.31      200.18     11.28 o
  -2   2  15      155.98      153.08      9.82 o
  -1   2  15       11.95       12.26      7.11 o
   0   2  15       43.33       54.57      7.97 o
   1   2  15        0.95        6.28      5.96 o
   2   2  15        0.63        4.36      6.42 o
 -17   3  15       15.04       20.71      7.11 o
 -16   3  15        8.76       14.77      6.08 o
 -15   3  15        8.04       11.63      5.15 o
 -14   3  15       63.57       58.03      6.36 o
 -13   3  15        0.60        1.91      3.74 o
 -12   3  15       44.50       33.73      5.18 o
 -11   3  15      180.15      172.95      8.68 o
 -10   3  15       61.32       57.50      5.91 o
  -9   3  15        1.89        4.46      4.63 o
  -8   3  15      153.13      138.15     11.63 o
  -7   3  15       22.02       21.32      5.05 o
  -6   3  15       34.67       29.01      5.23 o
  -5   3  15        1.17       -2.25      4.18 o
  -4   3  15       18.22       24.18      6.28 o
  -3   3  15        6.90        3.22      4.78 o
  -2   3  15       12.26        9.55      9.02 o
  -1   3  15       56.81       52.52      9.73 o
   0   3  15        0.03       -4.86      5.48 o
   1   3  15        6.52       10.90      6.41 o
   2   3  15        0.77        6.92      6.58 o
 -16   4  15        3.22        0.72      7.12 o
 -15   4  15       13.85       -1.27      5.08 o
 -14   4  15       22.42       17.93      5.49 o
 -13   4  15       11.46       13.40      4.05 o
 -12   4  15      116.85      108.79      7.24 o
 -11   4  15       58.02       76.01      6.33 o
 -10   4  15        0.28        1.00      4.36 o
  -9   4  15      153.11      139.41      9.14 o
  -8   4  15       76.74       72.88      7.10 o
  -7   4  15       20.96       32.09      6.14 o
  -6   4  15        2.07        2.20      4.48 o
  -5   4  15       86.50       96.90      7.73 o
  -4   4  15       23.95       15.56      7.31 o
  -3   4  15        0.14       -1.48      4.48 o
  -2   4  15        0.01       -1.65      4.55 o
  -1   4  15       57.64       75.77      7.97 o
   0   4  15        0.73       -3.22      5.32 o
   1   4  15        6.68       15.33      6.65 o
   2   4  15        1.64        8.67      7.80 o
 -16   5  15       68.05       81.27     10.05 o
 -15   5  15        0.24       -2.98      6.11 o
 -14   5  15        7.86        7.36      5.35 o
 -13   5  15        9.43       11.36      4.50 o
 -12   5  15        1.41       -0.11      3.34 o
 -11   5  15       40.29       27.63      4.96 o
 -10   5  15       16.35        9.68      4.60 o
  -9   5  15        0.00       -0.29      4.22 o
  -8   5  15       23.57       26.05      5.22 o
  -7   5  15        5.88        7.22      4.63 o
  -6   5  15       13.20        8.36      4.51 o
  -5   5  15       39.05       48.66      6.55 o
  -4   5  15       76.12       80.72      7.59 o
  -3   5  15        0.32       -0.18      4.30 o
  -2   5  15       16.07       11.61      6.44 o
  -1   5  15        2.46       -0.62      6.66 o
   0   5  15       32.24       29.85      7.21 o
   1   5  15       18.08       16.93      8.81 o
 -15   6  15       29.50       21.94      7.57 o
 -14   6  15       31.16       38.07      6.72 o
 -13   6  15       22.79       34.02      6.20 o
 -12   6  15       63.46       64.34      7.00 o
 -11   6  15       47.26       62.08      6.16 o
 -10   6  15       92.98       93.53      7.86 o
  -9   6  15      136.71      128.90      9.55 o
  -8   6  15      115.25       97.79      7.91 o
  -7   6  15       39.61       57.11      6.38 o
  -6   6  15       86.83       78.24      7.16 o
  -5   6  15      157.99      155.10     19.84 o
  -4   6  15       45.71       47.03      8.42 o
  -3   6  15        5.53       10.18      6.77 o
  -2   6  15       26.04       41.45     13.45 o
  -1   6  15       14.34       11.36     11.46 o
   0   6  15        7.28       13.42      6.65 o
 -14   7  15        0.54       -5.78      5.16 o
 -13   7  15        1.69        7.81      6.07 o
 -12   7  15        0.39       10.71      5.87 o
 -11   7  15       37.62       36.38      6.06 o
 -10   7  15       32.21       50.28      7.80 o
  -9   7  15       15.23        5.36      7.22 o
  -8   7  15       21.84       18.64      6.38 o
  -7   7  15        0.01        4.25      5.54 o
  -6   7  15       36.55       33.98      7.26 o
  -5   7  15        0.98       -3.73      5.29 o
  -4   7  15       14.77        7.96      6.11 o
  -3   7  15        5.31       -5.52      6.92 o
  -2   7  15       12.58        6.29     10.99 o
  -1   7  15        6.29        9.83      7.14 o
 -13   8  15       39.60       51.99      7.87 o
 -12   8  15       83.86       77.06      8.70 o
 -11   8  15      144.97      147.36     14.06 o
 -10   8  15      179.02      194.82     10.95 o
  -9   8  15        1.44        5.10      5.69 o
  -8   8  15        2.28       -7.33      5.70 o
  -7   8  15        4.88        6.19      5.47 o
  -6   8  15        0.02        2.48      5.29 o
  -5   8  15        7.89       14.29      7.68 o
  -4   8  15       97.64      113.61     16.30 o
  -3   8  15       39.72       62.67      9.57 o
  -2   8  15       23.18       20.32      7.75 o
 -11   9  15       22.56       14.05      6.17 o
 -10   9  15       39.55       22.20      6.05 o
  -9   9  15        0.03       -0.30      6.19 o
  -8   9  15        0.03        1.77      6.33 o
  -7   9  15        3.36       12.52      6.38 o
  -6   9  15        2.89        2.66      6.31 o
  -5   9  15        1.18        5.87      6.18 o
  -4   9  15        0.78       -1.31      6.38 o
 -17   0  16       28.89       38.17     11.45 o
 -16   0  16        7.64        9.73      8.90 o
 -15   0  16       17.84       30.06     10.20 o
 -14   0  16        7.68        1.20     10.82 o
 -13   0  16        2.04       -6.01      8.42 o
 -12   0  16       76.18       55.31     14.43 o
 -11   0  16       78.17       64.27      8.90 o
 -10   0  16       56.13       68.31      9.24 o
  -9   0  16        9.07       -0.69      9.02 o
  -8   0  16       27.32       18.39      6.90 o
  -7   0  16      918.20      917.38     26.69 o
  -6   0  16     2552.99     2386.83     74.55 o
  -5   0  16      425.33      402.81     27.66 o
  -4   0  16      134.55      128.66     19.24 o
  -3   0  16       22.41       18.04     12.02 o
  -2   0  16        7.88        8.42     10.82 o
  -1   0  16        7.18       -1.20     10.82 o
   0   0  16        5.17        3.61     12.02 o
   1   0  16        7.37      -12.74     31.86 o
 -17   1  16       29.89       15.49      7.31 o
 -16   1  16        6.83       15.92      8.33 o
 -15   1  16        1.26       -6.68      5.69 o
 -14   1  16       22.82       27.28      7.15 o
 -13   1  16       27.97       23.89      6.53 o
 -12   1  16       25.67       25.64      5.92 o
 -11   1  16       47.02       42.97      6.87 o
 -10   1  16       40.91       45.05      6.07 o
  -9   1  16       18.42       10.19      5.24 o
  -8   1  16      399.90      441.17     15.15 o
  -7   1  16       33.88       34.22      6.37 o
  -6   1  16       28.52       26.44      6.17 o
  -5   1  16       17.66       19.91      6.17 o
  -4   1  16       13.50       22.43     10.22 o
  -3   1  16      106.15      108.05     12.31 o
  -2   1  16       50.33       43.67      9.75 o
  -1   1  16       13.61       17.04     16.49 o
   0   1  16       22.28       26.45      8.89 o
   1   1  16        0.07       -3.42      7.41 o
 -17   2  16       57.06       56.67     10.41 o
 -16   2  16       12.52        6.31      6.20 o
 -15   2  16        1.03       -7.04      4.69 o
 -14   2  16        6.87        0.47      6.45 o
 -13   2  16       61.84       58.90      8.27 o
 -12   2  16       56.26       50.34      7.24 o
 -11   2  16        7.72        6.07      4.14 o
 -10   2  16       10.11       15.47      5.66 o
  -9   2  16        9.34        8.54      4.95 o
  -8   2  16      169.63      197.75     13.47 o
  -7   2  16       46.69       37.02      7.31 o
  -6   2  16      203.09      175.02     10.77 o
  -5   2  16        5.16        0.42      5.06 o
  -4   2  16       21.84       23.19      6.07 o
  -3   2  16       12.99       16.61      7.78 o
  -2   2  16        0.68       -9.38      6.25 o
  -1   2  16        6.19        9.26      6.68 o
   0   2  16        2.22        5.39      6.95 o
   1   2  16        0.17       -1.26      6.59 o
 -17   3  16        5.92        8.17      8.18 o
 -16   3  16        0.05        3.94      5.80 o
 -15   3  16        6.05        4.55      4.93 o
 -14   3  16       18.89       15.25      5.07 o
 -13   3  16       34.97       38.25      6.52 o
 -12   3  16       93.03       87.07      7.14 o
 -11   3  16       79.79       81.64      6.74 o
 -10   3  16       55.33       60.33      6.89 o
  -9   3  16       20.85       17.59      5.64 o
  -8   3  16        3.79        6.43      4.72 o
  -7   3  16        2.47       -1.50      4.20 o
  -6   3  16       11.14        8.52      5.03 o
  -5   3  16        2.60       -3.05      4.27 o
  -4   3  16       10.16        7.59      5.40 o
  -3   3  16        4.88       -2.14      4.85 o
  -2   3  16       11.23       19.82      7.42 o
  -1   3  16        8.99        7.32      6.86 o
   0   3  16       27.86       18.19      7.75 o
   1   3  16       22.09       25.94      7.73 o
 -16   4  16        9.27        4.91      7.15 o
 -15   4  16        2.09        0.69      5.32 o
 -14   4  16       31.62       25.10      6.36 o
 -13   4  16       31.93       35.46      5.15 o
 -12   4  16       11.58        9.51      4.37 o
 -11   4  16       17.64       11.97      4.17 o
 -10   4  16        8.81       14.72      5.00 o
  -9   4  16      144.02      160.34     12.32 o
  -8   4  16      170.44      172.80     13.36 o
  -7   4  16      163.78      173.12     10.21 o
  -6   4  16      783.10      812.48     31.66 o
  -5   4  16      126.63      130.51      9.22 o
  -4   4  16      114.54      141.37      9.64 o
  -3   4  16        1.97        3.39      5.54 o
  -2   4  16        2.25        4.63      5.20 o
  -1   4  16        2.05       -0.27      6.31 o
   0   4  16       12.11       16.35     10.00 o
 -16   5  16        1.19       -2.01      6.66 o
 -15   5  16       13.03       12.99      7.42 o
 -14   5  16       17.81       11.98      6.17 o
 -13   5  16        5.56       10.21      4.66 o
 -12   5  16       42.61       37.83      5.62 o
 -11   5  16        3.59       -0.05      3.97 o
 -10   5  16        3.43        5.26      4.78 o
  -9   5  16       28.19       27.14      5.45 o
  -8   5  16       24.76       21.08      5.22 o
  -7   5  16       22.90       25.05      5.41 o
  -6   5  16        1.45        5.98      4.90 o
  -5   5  16        9.22        6.76      4.85 o
  -4   5  16        1.86       -1.29      4.52 o
  -3   5  16       44.07       59.08      8.80 o
  -2   5  16        9.81        5.31      6.18 o
  -1   5  16        4.25       11.12      9.78 o
   0   5  16        3.66        4.04     11.42 o
 -15   6  16       41.21       35.87      8.58 o
 -14   6  16        0.68       -3.79      5.33 o
 -13   6  16       41.42       32.02      9.67 o
 -12   6  16       54.20       62.41      6.38 o
 -11   6  16       10.07        7.19      4.57 o
 -10   6  16        3.55        3.43      4.90 o
  -9   6  16       15.80       23.62      5.59 o
  -8   6  16      179.35      179.69     11.78 o
  -7   6  16       36.88       42.87      7.89 o
  -6   6  16        0.37        6.66      5.54 o
  -5   6  16       36.45       56.13      8.42 o
  -4   6  16        7.24        6.61      6.09 o
  -3   6  16        6.31        3.42      6.31 o
  -2   6  16        0.32        1.48      6.54 o
  -1   6  16        0.62       16.75      7.98 o
 -14   7  16       14.64       19.19      9.62 o
 -13   7  16       25.06       37.42      9.20 o
 -12   7  16       37.45       49.62      7.17 o
 -11   7  16       96.27      108.83      8.90 o
 -10   7  16      110.08      116.35     10.99 o
  -9   7  16      128.55      107.13     10.41 o
  -8   7  16       12.54       20.82      6.61 o
  -7   7  16        2.73        7.99      5.80 o
  -6   7  16        1.07        1.54      6.03 o
  -5   7  16        0.12       -2.68      5.94 o
  -4   7  16        0.86        7.04      6.24 o
  -3   7  16        6.49        7.97      7.83 o
  -2   7  16        2.50       -2.96      6.11 o
 -12   8  16        9.26        3.52      8.68 o
 -11   8  16        8.92        3.88      8.33 o
 -10   8  16        0.61        7.55      6.31 o
  -9   8  16        8.14       19.75      6.97 o
  -8   8  16      114.17      105.88     10.58 o
  -7   8  16       44.76       42.00      7.89 o
  -6   8  16       34.32       44.94      8.50 o
  -5   8  16        7.93       15.73      6.93 o
  -4   8  16        1.52        1.28      6.22 o
 -17   1  17       16.42       23.95      7.62 o
 -16   1  17       16.37       13.44      6.71 o
 -15   1  17        1.94      -10.24      7.52 o
 -14   1  17       24.20       22.10      8.90 o
 -13   1  17        4.02       18.40      8.42 o
 -12   1  17       16.52       22.45      6.25 o
 -11   1  17       37.80       30.43      6.37 o
 -10   1  17        8.17        9.38      4.95 o
  -9   1  17       78.66       76.15      8.27 o
  -8   1  17      129.94      134.01     10.07 o
  -7   1  17       24.59       32.69     12.63 o
  -6   1  17        2.41        6.01      6.80 o
  -5   1  17        7.09        5.88      7.51 o
  -4   1  17        3.83        3.29      8.04 o
  -3   1  17        0.37        0.00      7.65 o
  -2   1  17       12.52       -0.18     14.50 o
  -1   1  17        9.76        5.49      8.63 o
   0   1  17        0.01       -5.42      7.49 o
 -17   2  17        0.61       -1.30      7.66 o
 -16   2  17        1.62       -8.70      5.80 o
 -15   2  17       31.93       25.28      7.11 o
 -14   2  17       13.76       14.73     10.67 o
 -13   2  17      138.35      153.45     11.56 o
 -12   2  17      111.15      120.70      9.93 o
 -11   2  17      145.38      167.26     11.47 o
 -10   2  17       72.95       72.84      8.27 o
  -9   2  17      270.46      283.00     16.26 o
  -8   2  17      348.46      362.37     14.27 o
  -7   2  17      103.71      107.89     10.85 o
  -6   2  17       14.59       19.24      6.17 o
  -5   2  17        0.10       -9.17      6.11 o
  -4   2  17        0.14       -4.21      7.79 o
  -3   2  17       41.70       37.11      8.64 o
  -2   2  17       27.62       15.62      7.49 o
  -1   2  17        8.16       18.12      8.22 o
   0   2  17        7.38        8.01      7.85 o
 -16   3  17        0.12       10.59      5.52 o
 -15   3  17        0.87        1.90      5.36 o
 -14   3  17       92.24      102.62      9.19 o
 -13   3  17       28.27       25.21      6.41 o
 -12   3  17        3.15        1.30      5.16 o
 -11   3  17        0.21        0.99      3.88 o
 -10   3  17       21.32        8.94      5.20 o
  -9   3  17       24.19       14.23      6.07 o
  -8   3  17      147.69      163.42     10.42 o
  -7   3  17        0.27       -0.39      5.01 o
  -6   3  17        1.21       -2.23      4.67 o
  -5   3  17       19.09       18.91      5.84 o
  -4   3  17        3.16        2.77      6.44 o
  -3   3  17        4.46        5.89      6.61 o
  -2   3  17        3.20       -8.61      6.31 o
  -1   3  17        1.02        6.60      7.57 o
 -16   4  17        0.32        0.16      6.53 o
 -15   4  17       10.03       18.21      6.69 o
 -14   4  17       31.48       34.45      5.93 o
 -13   4  17        2.88        7.82      5.31 o
 -12   4  17       31.79       40.02      5.89 o
 -11   4  17       17.90       13.72      4.71 o
 -10   4  17       42.31       47.94      6.68 o
  -9   4  17        0.02       -6.56      4.43 o
  -8   4  17        5.50        6.99      5.28 o
  -7   4  17        0.17       -2.42      4.66 o
  -6   4  17       90.70       97.71     10.93 o
  -5   4  17        5.03       12.65      5.59 o
  -4   4  17       24.12       27.66      6.48 o
  -3   4  17        2.61       -0.44      6.76 o
  -2   4  17        3.60        3.92      7.26 o
  -1   4  17        3.25       -5.08     11.42 o
 -15   5  17       24.74       29.43      9.53 o
 -14   5  17        4.25       11.80      5.50 o
 -13   5  17        7.06        4.91      4.55 o
 -12   5  17        0.96        3.76      4.22 o
 -11   5  17        3.92        3.71      4.17 o
 -10   5  17        8.35        9.57      6.41 o
  -9   5  17        5.51        8.47      4.90 o
  -8   5  17        9.67       11.33      5.28 o
  -7   5  17       50.31       47.37      6.85 o
  -6   5  17        0.15        9.09      5.11 o
  -5   5  17        2.15        2.76      5.01 o
  -4   5  17        4.41       10.06      6.71 o
  -3   5  17        0.01       -4.17      6.77 o
  -2   5  17       26.71       42.05     13.83 o
 -14   6  17       16.25       22.76      8.52 o
 -13   6  17       21.49       25.65      5.27 o
 -12   6  17      117.84      143.38      8.92 o
 -11   6  17       85.37       98.89      7.79 o
 -10   6  17       32.56       31.08      6.20 o
  -9   6  17       16.94       17.66      6.42 o
  -8   6  17       62.04       63.51      9.05 o
  -7   6  17        8.52       11.80      6.75 o
  -6   6  17       34.54       24.60      6.93 o
  -5   6  17        1.84        7.57      6.53 o
  -4   6  17       40.79       32.10      8.41 o
  -3   6  17        8.17        4.67      6.93 o
 -13   7  17        7.30       16.72      6.11 o
 -12   7  17       19.76       15.75      6.10 o
 -11   7  17       22.16       18.64      6.01 o
 -10   7  17        2.14       -3.44      5.94 o
  -9   7  17        7.57       17.40      6.54 o
  -8   7  17       11.04       17.86      8.46 o
  -7   7  17        8.16       10.47      9.44 o
  -6   7  17        1.77        7.57      6.77 o
  -5   7  17        0.51       10.14      6.85 o
  -4   7  17        7.07       16.06      7.14 o
 -10   8  17       60.02       67.23     12.73 o
  -9   8  17       24.23       34.50      7.87 o
  -8   8  17       34.27       42.82      8.64 o
  -7   8  17        6.92        1.50      6.31 o
 -16   0  18       10.66        6.01     10.20 o
 -15   0  18        9.35        9.62     12.02 o
 -14   0  18      120.35      117.84     20.44 o
 -13   0  18        9.65       10.82     12.02 o
 -12   0  18       37.14       30.06     12.02 o
 -11   0  18        0.77       -4.81      9.62 o
 -10   0  18        6.33        4.81      9.62 o
  -9   0  18       27.92       51.70     13.23 o
  -8   0  18       40.98       62.53     14.43 o
  -7   0  18       38.52       33.67     13.23 o
  -6   0  18       97.57       80.56     16.83 o
  -5   0  18       51.77       79.36     16.83 o
  -4   0  18      351.62      399.21     28.86 o
  -3   0  18        3.83       20.44     13.23 o
  -2   0  18        3.89        2.40     12.02 o
  -1   0  18        3.30       22.85     13.23 o
 -16   1  18        3.82       -9.31      6.20 o
 -15   1  18        2.84       -2.00     12.63 o
 -14   1  18        1.06       -0.80      7.51 o
 -13   1  18        0.81       -3.45      6.61 o
 -12   1  18       67.13       50.34      9.75 o
 -11   1  18       38.74       36.07      9.35 o
 -10   1  18       32.01        9.62      7.65 o
  -9   1  18       36.19       37.92      9.35 o
  -8   1  18        9.95       18.04      7.65 o
  -7   1  18        3.50        6.08      7.19 o
  -6   1  18       23.54       32.54      8.50 o
  -5   1  18       26.75       31.48     10.82 o
  -4   1  18       67.34       72.78     12.31 o
  -3   1  18       17.45       15.86      8.90 o
  -2   1  18        0.20       -2.54     11.65 o
 -16   2  18       10.53       17.44      6.68 o
 -15   2  18       42.25       43.26      8.13 o
 -14   2  18       34.24       10.09      9.53 o
 -13   2  18        3.37        9.29      5.82 o
 -12   2  18       11.55        8.99      6.94 o
 -11   2  18       14.66       12.71      8.34 o
 -10   2  18       15.23       15.46      5.92 o
  -9   2  18        4.61        8.00      5.47 o
  -8   2  18       22.61       27.15      6.69 o
  -7   2  18       40.92       50.50     10.20 o
  -6   2  18      141.28      116.00     13.16 o
  -5   2  18       28.37       36.13      8.89 o
  -4   2  18        6.24       -6.18      6.38 o
  -3   2  18        0.00       -8.83      7.11 o
  -2   2  18        2.67       -6.36      7.60 o
 -16   3  18        1.02       -0.79      8.16 o
 -15   3  18        8.66        6.91      6.20 o
 -14   3  18       18.31       14.67      5.95 o
 -13   3  18        0.01       -5.10      5.55 o
 -12   3  18        1.55       -5.00      5.90 o
 -11   3  18        1.88       -5.29      4.82 o
 -10   3  18        0.07       -0.97      4.75 o
  -9   3  18        9.73       12.52      5.68 o
  -8   3  18       13.77       13.96      5.74 o
  -7   3  18        1.04        2.62      5.10 o
  -6   3  18        7.05       11.44      8.93 o
  -5   3  18        4.40        5.46      6.97 o
  -4   3  18        4.39        5.44      7.50 o
  -3   3  18        1.23        2.54      8.25 o
  -2   3  18        0.00       -0.14      6.87 o
 -15   4  18       40.37       50.95      8.97 o
 -14   4  18       78.41       80.21      8.75 o
 -13   4  18       11.80       12.30      5.58 o
 -12   4  18       23.87       26.23      6.34 o
 -11   4  18       11.04        9.89      5.74 o
 -10   4  18        6.58        7.93      6.25 o
  -9   4  18        1.02        4.51      5.05 o
  -8   4  18       37.24       38.22      6.60 o
  -7   4  18       12.82       18.10      5.91 o
  -6   4  18       91.06       91.45      8.78 o
  -5   4  18        3.08        8.68      5.74 o
  -4   4  18       96.18      119.46     11.98 o
  -3   4  18        5.70        9.49      9.38 o
 -14   5  18        3.61        3.19      6.42 o
 -13   5  18        5.65        8.25      5.67 o
 -12   5  18        0.32       -2.47      4.37 o
 -11   5  18       27.64       26.54      6.29 o
 -10   5  18        9.42        9.58      5.11 o
  -9   5  18        9.37       11.84      5.22 o
  -8   5  18        2.12        0.87      4.73 o
  -7   5  18       10.36        4.09      5.23 o
  -6   5  18       10.33        6.85      7.03 o
  -5   5  18       40.72       43.70      8.54 o
  -4   5  18        1.95       13.76     10.40 o
 -13   6  18       50.50       66.09      8.42 o
 -12   6  18       17.18       19.56      6.77 o
 -11   6  18        0.16        3.59      6.77 o
 -10   6  18        5.35        6.48      6.06 o
  -9   6  18        1.85       12.49      7.76 o
  -8   6  18       22.18       30.73      8.33 o
  -7   6  18       76.95       79.98     12.89 o
  -6   6  18      105.11      109.58     11.37 o
  -5   6  18       50.14       52.60      9.46 o
 -11   7  18       11.26        9.11     10.04 o
 -10   7  18        3.39        6.82      6.77 o
  -9   7  18        3.92       11.16      7.17 o
  -8   7  18        5.14       10.44      6.96 o
  -7   7  18        0.01       -0.05      6.31 o
 -16   1  19        1.11       -1.67      7.38 o
 -15   1  19        5.08       -1.77      8.04 o
 -14   1  19       45.35       48.88     11.05 o
 -13   1  19       10.25       14.83      8.90 o
 -12   1  19        4.00       -6.51      7.19 o
 -11   1  19        0.37       -5.05      6.33 o
 -10   1  19        0.00        2.76      7.19 o
  -9   1  19       15.10       21.04      8.50 o
  -8   1  19       38.89       37.33      9.35 o
  -7   1  19        0.92       -5.21      6.33 o
  -6   1  19       54.94       55.26     10.60 o
  -5   1  19       13.90       22.85      9.35 o
  -4   1  19        0.06       -4.81      6.80 o
  -3   1  19       11.07        0.33     16.36 o
 -15   2  19       12.52       -2.38     10.48 o
 -14   2  19        4.17        6.61      8.50 o
 -13   2  19       17.80       13.61      9.02 o
 -12   2  19       36.32       51.87     11.42 o
 -11   2  19       46.09       47.69     10.20 o
 -10   2  19      144.92      149.56     16.23 o
  -9   2  19       74.33       92.56     12.31 o
  -8   2  19      121.43      154.74     14.86 o
  -7   2  19      159.20      151.35     13.09 o
  -6   2  19      107.01      112.69     12.04 o
  -5   2  19        5.55        1.38     11.95 o
  -4   2  19        0.53        1.88      7.05 o
  -3   2  19       12.98       15.68      8.58 o
 -15   3  19        0.25        4.19      7.57 o
 -14   3  19        6.41       -0.52      6.97 o
 -13   3  19        3.53       -1.94      5.53 o
 -12   3  19       28.31       28.23      6.98 o
 -11   3  19        2.96       -0.88      5.60 o
 -10   3  19       36.18       37.78      7.84 o
  -9   3  19        0.00       -4.54      7.72 o
  -8   3  19       15.94        4.13     10.04 o
  -7   3  19        0.00       -5.20      6.24 o
  -6   3  19       37.11       33.78      8.80 o
  -5   3  19       30.23       20.39      8.58 o
  -4   3  19        1.05        0.72      6.41 o
 -14   4  19        1.12        3.25      5.90 o
 -13   4  19        2.19        6.27      5.39 o
 -12   4  19        2.13        0.98      5.16 o
 -11   4  19       13.10       10.22      5.86 o
 -10   4  19        3.84        8.88      5.45 o
  -9   4  19       40.05       42.44      7.11 o
  -8   4  19       20.56       19.54      6.22 o
  -7   4  19        0.11        3.78      6.87 o
  -6   4  19        0.31       15.03      7.60 o
  -5   4  19        3.49       -2.98      6.68 o
 -13   5  19      102.88      106.56      9.89 o
 -12   5  19       17.24        7.76      5.67 o
 -11   5  19        1.46        2.43      5.48 o
 -10   5  19        0.01        2.31      5.48 o
  -9   5  19        2.92        5.41      5.48 o
  -8   5  19        0.19       -0.55      6.38 o
  -7   5  19        2.03        3.54      6.77 o
  -6   5  19        0.06        5.57      8.90 o
 -11   6  19       22.95       29.61      7.70 o
 -10   6  19       32.78       33.95      8.33 o
  -9   6  19       72.55       75.78     10.30 o
  -8   6  19       45.60       64.46     10.11 o
 -15   0  20      168.98      230.87     28.86 o
 -14   0  20       61.75       66.13     16.83 o
 -13   0  20       18.91       15.63     13.23 o
 -12   0  20      168.86      202.01     25.25 o
 -11   0  20       90.76      109.42     19.24 o
 -10   0  20       83.96       74.55     16.83 o
  -9   0  20        6.09        4.81     10.82 o
  -8   0  20        0.19        8.42     10.82 o
  -7   0  20        4.47       21.64     12.02 o
  -6   0  20       23.12       32.47     13.23 o
  -5   0  20        4.95       28.86     13.23 o
 -15   1  20        1.18        5.38      8.90 o
 -14   1  20        1.64       -5.41      7.65 o
 -13   1  20        0.78       -4.81      9.62 o
 -12   1  20        1.87        1.20      7.65 o
 -11   1  20       10.84        0.35      7.19 o
 -10   1  20       69.35       72.73     11.81 o
  -9   1  20       41.06       42.86     18.04 o
  -8   1  20        8.80        5.95     12.63 o
  -7   1  20       25.88       34.99     12.63 o
  -6   1  20       14.43       29.73     10.22 o
  -5   1  20       10.68       28.86     10.20 o
 -14   2  20        0.99      -17.27     11.51 o
 -13   2  20       12.04        3.72     16.98 o
 -12   2  20        0.99       -4.81      7.65 o
 -11   2  20        2.91        3.40      7.19 o
 -10   2  20        4.42        5.38      8.04 o
  -9   2  20        0.29        1.80      7.65 o
  -8   2  20       16.93        7.31     15.57 o
  -7   2  20        0.80       -0.40     13.98 o
  -6   2  20        4.05       -3.69      7.17 o
 -14   3  20       16.86       10.23      9.49 o
 -13   3  20       21.03       29.89      8.70 o
 -12   3  20        0.07       -7.65     10.59 o
 -11   3  20        0.00       -6.38      7.04 o
 -10   3  20        0.95       -3.24      7.26 o
  -9   3  20        1.02        5.04      7.11 o
  -8   3  20        0.44        0.10      7.42 o
  -7   3  20        6.63       11.82      8.08 o
  -6   3  20       10.80       13.94      7.85 o
 -13   4  20       61.69       86.41     11.30 o
 -12   4  20       34.80       26.27      8.80 o
 -11   4  20       27.58       23.52      8.30 o
 -10   4  20       68.50       80.07     10.96 o
  -9   4  20        0.36       -0.11      6.61 o
  -8   4  20        0.64        8.92      7.50 o
  -7   4  20        0.07        8.61      7.60 o
 -13   1  21        0.01        4.81      8.50 o
 -12   1  21        0.76       -1.33      8.04 o
 -11   1  21        9.43        2.91      8.04 o
 -10   1  21        0.80        1.38      8.38 o
  -9   1  21        0.27        6.46      8.04 o
  -8   1  21        0.01       -1.20      7.19 o
 -12   2  21        9.57       -6.38      9.72 o
 -11   2  21        0.67       -0.45      8.89 o
 -10   2  21       53.79       38.16     19.35 o
  -9   2  21        0.76      -16.95     11.30 o
 
